# Supplementary material for: Protective Effects of Abrus cantoniensis Hance on the Fatty Liver Hemorrhagic Syndrome in Laying Hens Based on Liver Metabolomics and Gut Microbiota
Source: Front Vet Sci. 2022 Apr 15;9:862006. doi: 10.3389/fvets.2022.862006 (PMC9051509; doi:10.3389/fvets.2022.862006)
Supplement: Supplementary Table S1 — Optimized gradient elution program of ultra-high performance liquid chromatography (UPLC)-Q-TOF/MS in liver metabolomic analysis. [file Table_1.XLSX]

## Sheet: Positive dataset
Liver metabolomic datssets in positive mode
	AC-1	AC-2	AC-3	AC-4	AC-6	AC-8	AC-9	AC-10	Control-1	Control-2	Control-3	Control-4	Control-6	Control-7	Control-9	Control-10	Model-1	Model-2	Model-3	Model-4	Model-5	Model-8	Model-9	Model-10	QC-1	QC-2	QC-3
Label	AC	AC	AC	AC	AC	AC	AC	AC	Control	Control	Control	Control	Control	Control	Control	Control	Model	Model	Model	Model	Model	Model	Model	Model	QC	QC	QC
M192T257	-0.38857	-0.00764649	-0.422758	-0.409421	0.420992	-0.140313	-0.0968934	-0.0111371	-0.0100292	0.459575	0.256022	0.611237	0.841389	0.50604	0.312638	0.175474	-0.310637	-0.389753	0.289246	-0.10253	-0.409958	-0.253698	-0.325796	-0.25267	-0.115042	-0.11287	-0.112892
M209T257	-0.315319	0.00489504	-0.348586	-0.328409	0.348149	-0.108221	-0.0844288	-0.0122037	-0.00747424	0.381057	0.201204	0.487215	0.664345	0.415878	0.254874	0.136957	-0.258427	-0.314723	0.263433	-0.0838064	-0.329631	-0.209342	-0.269421	-0.205297	-0.0946827	-0.0942839	-0.0937538
M182T252_1	0.214794	-0.0488381	-0.115105	-0.184739	0.0391326	0.0477106	-0.00373195	0.0802551	0.208444	0.0254842	0.0943758	0.0839101	0.0350632	0.524706	0.0543604	0.0503365	-0.105165	-0.127156	-0.0143808	-0.174807	-0.108251	-0.173072	-0.0995015	-0.16774	-0.0444981	-0.0449206	-0.0466668
M337T240	-0.117459	-0.22287	0.757527	0.775124	0.0519727	0.242109	0.0885228	-0.0798404	-0.397788	0.0702791	-0.461904	-0.285302	-0.332815	-0.0747393	-0.102565	-0.322033	-0.0404326	0.445103	0.108135	0.099111	-0.0173183	0.0434377	0.177654	-0.131581	-0.0961378	-0.0872036	-0.0889845
M126T114	0.0719073	0.174996	-0.310137	-0.219152	0.16528	0.342493	0.168558	0.0852933	0.302718	-0.105293	0.0509913	-0.0466529	0.118434	0.497738	0.194578	-0.0260058	-0.141695	-0.0879676	-0.191939	-0.261782	-0.167989	-0.12034	-0.0738686	-0.149491	-0.0900791	-0.0895941	-0.0910012
M269T214	0.140431	0.0254675	0.508283	0.113308	-0.157604	-0.00660792	0.198947	-0.151058	-0.064021	-0.126197	-0.151099	-0.191552	-0.0701834	-0.1523	-0.188699	-0.221647	0.0952421	0.200935	-0.171268	0.108192	0.365155	0.0656951	-0.21486	0.10477	-0.0201586	-0.0198296	-0.0193417
M120T95	-0.132469	-0.129896	-0.156513	-0.179316	-0.00259067	-0.0681388	-0.0700974	-0.0467186	0.00263783	0.298054	-0.034326	0.365095	0.408624	0.359407	0.00836422	0.0487085	-0.179162	-0.0293113	0.18781	-0.0626991	-0.126599	-0.0875421	-0.0955112	-0.0910068	-0.0719472	-0.0583523	-0.0565047
M113T175	-0.0388119	-0.0612665	-0.14577	-0.23314	-0.0537808	-0.107575	-0.0728301	-0.0566658	0.214365	0.404019	0.0595839	-0.0323394	0.186721	0.450399	0.115165	-0.00677554	-0.0269527	-0.060227	0.000332351	-0.0657167	-0.171593	-0.127617	0.119896	-0.0630253	-0.083075	-0.0643068	-0.0790124
M454T198	0.225263	-0.460388	1.48845	0.702116	-0.646216	0.254292	-0.629507	-0.332073	-0.599608	-0.526223	-0.512429	-0.494208	-0.423537	-0.240351	-0.350691	-0.452059	-0.317174	0.322478	-0.494077	0.260131	1.25755	1.43517	-0.410446	0.202592	0.247605	0.249366	0.243972
M94T167	0.134697	0.0466678	0.202957	0.0871769	-0.0976342	-0.0208889	-0.0322825	-0.0111027	-0.0350975	-0.0877842	-0.0643837	-0.121751	-0.0213015	-0.124908	-0.152069	-0.145736	0.0801405	0.157533	-0.103694	0.195195	0.182159	0.0167669	-0.213648	0.139148	0.00166691	-0.0168937	0.0050684
M137T167_3	2.59595	1.42862	4.88814	3.24512	-2.69656	0.517905	-1.29668	-0.330446	-1.10681	-2.05376	-1.64087	-3.46945	-0.177394	-2.99094	-4.10207	-3.74619	1.676	4.90255	-2.85926	5.29314	4.10154	0.817774	-5.65534	3.13375	-0.163438	-0.155449	-0.155849
M613T490	0.346045	-0.68694	-0.603027	-0.485892	0.12055	-0.0754388	0.766736	0.288347	0.738701	-0.483484	0.908571	-0.103033	-0.086381	0.759316	1.02852	0.721724	-0.371059	0.289343	0.25901	-0.00332482	-0.512359	-0.332574	-0.608934	-0.281078	-0.533089	-0.531974	-0.528277
M142T467	-0.112002	0.0185361	0.0563225	0.0375149	-0.136453	-0.0640746	-0.14487	-0.113623	-0.119369	-0.137929	-0.115031	-0.137181	-0.113381	-0.110341	-0.123617	-0.129206	0.0372431	0.792936	-0.137355	0.119706	0.0430698	0.504229	-0.0951088	0.303395	-0.0414039	-0.0412046	-0.0408027
M472T166	-0.176272	-0.0107794	-0.166002	-0.190036	0.112593	0.236726	-0.0697711	-0.160895	0.213127	0.142868	-0.118638	0.00559602	0.274736	0.527543	0.0366048	-0.0826339	-0.0236886	-0.1028	-0.0192879	-0.101909	-0.0734296	-0.157378	0.110585	-0.148001	-0.0173233	-0.0170078	-0.0245273
M809T139	-0.61448	-1.05301	-1.07082	-0.702199	0.110969	-0.59015	-1.66194	-0.0860325	-0.130686	-0.840746	1.33637	-0.224639	0.335138	-0.669292	-0.339223	1.49376	-1.00375	0.00577954	-0.242605	-1.25843	-0.628472	-0.241626	-1.27672	-0.949484	3.42653	3.4379	3.43787
M244T236	0.209006	-0.180785	-0.0380038	0.183407	-0.252513	-0.131784	1.75465	-0.417012	-0.0173077	-0.104592	-0.306559	-0.443317	-0.0995675	-0.064704	-0.484515	-0.439115	0.474219	0.504916	-0.359348	0.348271	0.29091	0.0979156	-0.425966	0.221991	-0.110046	-0.107017	-0.103134
M125T176	-0.0746713	0.0102193	-0.0095511	-0.20357	0.0583541	-0.133972	-0.0461365	0.117664	-0.117842	0.17736	-0.0598764	0.244986	0.0866248	0.257511	0.0851987	0.0922588	0.0443215	-0.14838	0.0193878	-0.104078	-0.166491	-0.185539	-0.0363473	0.110737	-0.0239732	0.026127	-0.0203217
M102T299	-1.2334	-0.362905	-1.66982	0.402457	-0.0223042	-0.200363	1.21023	0.388821	2.9418	1.50684	0.337278	1.40079	1.39059	-0.277142	-1.37966	0.0733426	0.04384	-0.855658	1.17321	0.0424852	-0.63485	-1.11975	-1.55927	-1.02021	-0.191852	-0.189176	-0.195323
M360T386	0.65656	0.155439	0.662914	0.35441	-0.189388	0.53732	-0.206073	-0.146349	-0.206236	-0.238331	-0.173599	-0.196244	-0.144733	-0.205822	-0.164002	-0.1967	0.12161	0.0793264	-0.225899	-0.1789	0.297152	-0.0786456	-0.227115	-0.0736074	0.000816645	-0.00840055	-0.00550348
M468T196	0.231584	-0.116595	0.492396	0.110935	-0.0905462	0.0807631	-0.077156	-0.0728725	-0.106696	-0.129507	-0.0402272	-0.100226	-0.0830457	-0.053113	-0.0273491	-0.0665233	-0.0179642	0.0203943	-0.0820888	0.0185382	0.230227	0.0357683	-0.164851	-0.0400251	0.0166809	0.0170548	0.0144449
M313T198	0.118188	-0.100275	0.313815	0.246609	-0.150796	9.02689e-05	-0.131807	-0.0929223	-0.0610697	-0.130894	-0.126867	0.0374528	-0.0840863	-0.0653216	-0.102741	-0.108534	-0.0844819	-0.000978662	-0.100944	0.173222	0.143957	0.389133	-0.1025	-0.022092	0.00931442	0.0225197	0.0120082
M259T195	-0.079459	-0.0560519	-0.0405375	0.206076	-0.0812297	-0.0595823	-0.0779767	-0.0720316	-0.0259039	-0.0685654	-0.0770868	-0.0705524	-0.0119059	-0.0879523	-0.0903819	-0.0826717	0.187759	0.146566	-0.0867811	0.0669535	-0.0312923	0.289459	-0.0803992	0.272455	0.000748724	0.00833914	0.00200524
M112T171	-0.190291	-0.278205	0.109027	-0.143792	-0.142349	0.5073	1.28826	-0.108906	0.00525715	-0.112038	0.0726817	-0.0216941	0.202683	0.118267	-0.188904	0.039715	-0.137978	-0.281668	0.0867873	-0.118726	-0.131349	0.00259869	-0.294183	0.0135818	-0.0670423	-0.0665121	-0.162519
M496T192_4	2.45272	-2.01703	5.52671	1.21588	-2.09392	2.18872	-1.98645	0.175726	-2.28481	-2.52656	-0.771092	-1.38181	-1.83053	-0.573543	1.08886	-1.0165	-0.864717	0.51613	-1.52359	0.989023	5.00683	1.1428	-1.64425	-0.154271	0.11687	0.102721	0.146088
M833T103	0.385133	-0.602604	-0.521852	2.29624	-0.392539	-0.635797	-0.633833	2.22894	-0.390602	-0.213098	0.21614	-0.202173	-0.117514	-0.323677	0.335589	0.052284	-0.705762	-0.434493	-0.185019	-0.625965	0.354598	-0.24112	-0.392	-0.244858	0.428562	0.273241	0.292173
M187T74	0.191716	0.0915165	0.552578	-0.0531404	0.114309	0.0247902	-0.122467	0.0529405	-0.198842	-0.27736	-0.184946	-0.0701973	-0.246748	-0.136167	-0.0935173	0.0226688	0.0360595	0.568324	0.445999	0.0965593	-0.0526148	-0.0879983	-0.430413	0.0219896	-0.0901499	-0.0884117	-0.0864771
M308T426	0.277212	0.222299	-0.0244456	-0.232981	0.016497	0.07508	0.0151676	-0.0981404	-0.0969249	-0.339717	-0.153597	-0.213073	-0.054028	-0.27589	0.256998	-0.157249	-0.097645	0.609293	-0.320521	-0.0848165	0.276189	0.00322293	-0.0420417	0.363924	0.0259389	0.0266835	0.0225653
M522T447_1	1.20259	0.0388928	0.597156	0.630168	-0.205798	0.709286	-0.228409	-0.210291	-0.19462	-0.225122	-0.182398	-0.216198	-0.214459	-0.230821	-0.191163	-0.192683	-0.0679549	-0.0119763	-0.222213	-0.199698	0.222274	-0.144343	-0.233983	-0.156163	-0.0234634	-0.0231345	-0.025474
M279T85	0.362038	0.310168	0.0232216	0.0272109	0.072887	-0.188123	-0.0653644	-0.0964479	-0.15703	0.0642929	-0.233371	-0.251289	0.0648042	-0.0770393	-0.064813	-0.161431	0.22144	0.136486	-0.174406	0.0910052	-0.106548	0.0735763	0.37521	-0.032935	-0.0696738	-0.0697297	-0.0741394
M213T356	0.168568	-0.121385	0.330734	-0.151256	-0.107227	0.226975	-0.172587	-0.0215852	-0.0767253	-0.149091	-0.0383225	-0.129494	-0.0957967	-0.0953472	-0.0874976	0.00457508	-0.0169366	0.0610122	-0.12402	-0.0529642	0.270936	-0.104135	-0.191864	0.330716	0.0982045	0.144513	0.1
M324T36	-0.0598992	0.0875085	-0.0991282	-0.0309937	-0.249817	-0.15269	0.136526	-0.0555719	-0.151327	0.028892	-0.306043	-0.228441	0.0388563	0.0436935	-0.289975	-0.29776	0.16829	0.242077	0.0381225	0.754719	-0.00122262	0.238164	-0.208152	0.316306	0.012855	0.00924094	0.0157709
M162T375	-0.870126	0.293155	0.0126848	-0.19662	0.470456	0.954799	0.0464714	-0.608573	1.2861	-0.0305021	-0.406789	-0.437415	0.111529	1.75574	0.943167	-0.625794	-0.0417365	0.216925	-0.606037	-0.160552	0.081919	-0.48555	-1.13054	-0.403425	-0.0524271	-0.0621897	-0.0546726
M325T447	1.0774	0.0558206	0.520829	0.521508	-0.1891	0.687114	-0.205251	-0.19278	-0.180765	-0.194732	-0.172261	-0.197209	-0.197788	-0.198324	-0.174732	-0.183319	-0.0673056	-0.0310582	-0.200754	-0.182075	0.212298	-0.143742	-0.204752	-0.139842	0.00169732	-0.015323	-0.00555964
M325T384	0.746403	0.2386	0.54142	0.40793	-0.206747	0.688322	-0.224473	-0.180904	-0.213145	-0.24602	-0.186872	-0.187377	-0.182667	-0.197996	-0.167672	-0.204463	-0.00155686	-0.0309029	-0.236702	-0.202226	0.370537	-0.150796	-0.251923	-0.090519	0.032382	0.0327514	0.104616
M265T237_1	-0.0890736	-0.0169733	-0.092747	-0.107096	0.10402	-0.079851	-0.0642634	0.0586734	-0.00553596	0.317057	-0.0378535	0.520548	-0.111571	-0.0520343	0.136559	0.0932568	-0.0901411	-0.0896788	0.0496328	-0.0527769	-0.0808821	-0.108908	0.069001	-0.0926813	-0.0584728	-0.0582661	-0.0599432
M482T195_2	0.111984	-0.413599	0.547059	1.21642	-0.456473	0.0720248	-0.588181	-0.5699	-0.362152	-0.613053	-0.386647	-0.464966	-0.253823	-0.408785	-0.499613	-0.410046	-0.250138	0.138943	-0.40763	0.300883	-0.204699	2.07505	-0.351353	0.317644	0.630956	0.607398	0.622691
M209T34_2	-0.140131	-0.151221	-0.05698	0.0381712	-0.138255	-0.207026	-0.220272	-0.212311	0.427787	0.311589	0.225215	0.218054	0.00109708	0.0920672	0.160047	0.0663056	0.0952211	0.267429	0.51497	-0.0102237	-0.123934	-0.186163	-0.166195	-0.136338	-0.224078	-0.222639	-0.222188
M114T48	-0.178327	-0.0479537	-0.19228	-0.1903	0.0613517	0.0160816	-0.120306	0.115026	0.0747714	0.673974	-0.0632114	0.555056	-0.215181	-0.0502843	0.283183	0.138948	-0.200764	-0.226962	0.175881	-0.0246902	-0.0722116	-0.261027	0.359674	-0.223675	-0.134282	-0.12714	-0.125352
M207T229_2	-0.0779381	-0.0432148	-0.103609	-0.0986177	-0.0306114	-0.0269324	0.0317259	-0.00819492	-0.030316	0.517978	-0.00637218	0.454913	-0.0724505	-0.0349535	0.167009	-0.0409349	-0.0668191	-0.0875418	-0.0484123	-0.0568547	-0.0767559	-0.0930614	0.063321	-0.0694633	-0.0556892	-0.0516175	-0.0545864
M152T259_2	-0.111199	-0.0954973	0.165217	0.0198818	-0.177464	-0.161362	2.43122	-0.244273	-0.0326517	-0.130823	-0.247667	-0.298567	-0.0550294	-0.120638	-0.286059	-0.239499	0.203359	0.198905	-0.253339	0.0953487	0.11914	-0.0379079	-0.340568	0.0218423	-0.143469	-0.138913	-0.139989
M544T182_2	-0.859177	-1.60846	-0.0393137	-0.755057	4.30021	0.0775065	0.649838	1.6937	-0.823868	-1.16898	3.45677	1.00042	-0.827074	-1.08257	4.45354	1.10914	-0.981828	-1.13736	1.41709	-1.58959	-1.13559	-0.690516	-1.93758	-1.06025	-0.851068	-0.785441	-0.824502
M166T38	-0.281372	0.092246	-0.234814	-0.252711	0.360759	0.0122696	0.182049	0.205312	0.155255	-0.0310851	-0.0485699	-0.061784	0.207447	0.382454	-0.0496089	-0.0870548	-0.0347229	-0.193351	0.150498	0.0991043	-0.0759693	-0.197211	-0.197941	-0.00734495	-0.0376014	-0.023037	-0.0332144
M317T413	0.161884	0.0272193	0.378948	-0.089762	0.218165	0.117832	-0.0303774	-0.136179	-0.00255135	-0.136838	-0.143771	-0.153073	-0.219962	0.000629599	-0.0273578	-0.0952261	0.151458	0.138323	-0.220907	0.0755298	0.261035	-0.0708854	-0.210467	0.0688904	-0.0264499	-0.0161345	-0.0199727
M231T81	0.0695846	0.0656025	0.254508	-0.0555664	0.00699942	0.0553958	0.0431245	0.0450943	0.000471272	-0.125466	-0.184127	-0.106616	-0.0951153	-0.00918634	-0.125588	-0.0732483	0.167617	0.19332	0.0740957	0.0600886	0.0220713	0.0840018	-0.334749	0.0480529	-0.0324882	-0.0203356	-0.0275425
M277T456	-0.0773257	-0.492124	-0.714876	-0.00197518	0.214013	-0.231098	0.393196	0.00891109	0.525447	-0.187414	0.681811	0.332026	0.410616	0.401774	0.231805	0.162864	0.168255	0.124302	0.0217107	-0.175883	-0.44647	-0.28123	1.03446	-0.436763	-0.558518	-0.557226	-0.550288
M489T438	0.189639	-0.0558534	0.193206	-0.172433	-0.16825	0.229384	-0.197339	-0.112004	0.0986915	-0.0312536	-0.238983	-0.185319	-0.016752	0.222544	-0.173369	-0.111057	0.136708	0.38353	-0.0942214	-0.000852605	0.192682	-0.151388	0.266275	-0.0707737	-0.0429468	-0.0425607	-0.0473027
M482T147	-0.264114	-0.25592	-0.341795	-0.825305	-0.37792	0.0663049	-0.385714	0.620051	0.144865	0.840529	0.115988	0.0313347	-0.380903	0.455466	0.740256	1.26829	-0.306971	0.259689	-0.640194	-0.611909	-0.266669	-0.777804	-0.165068	0.57475	0.157109	0.158035	0.167622
M90T343_2	0.0209305	-0.252951	0.115863	-0.374802	-0.242308	0.0240262	-0.293484	-0.211807	-0.381884	-0.079152	-0.140071	0.047739	0.0118617	-0.303888	0.206167	0.0203885	0.115441	0.372252	-0.202506	0.00472847	0.695861	-0.174733	0.618066	0.290487	0.0215728	0.0468613	0.0453412
M500T147	-0.31292	-0.378648	0.395274	-0.778435	-0.484169	-0.064294	-0.456994	0.558567	0.0897071	2.47769	-0.162592	0.813228	-0.370041	0.0284669	-0.0617538	0.645608	-0.389354	0.0472938	-0.635296	-0.0489413	-0.321249	-0.807921	-0.0377836	0.0207016	0.0972645	0.0234686	0.113119
M118T268_2	0.407395	0.285905	0.087699	2.31819	1.92245	2.44116	-1.66226	-1.03274	-1.3683	-0.717058	-1.58136	-1.78648	-1.72569	-2.2218	-2.42412	-1.9041	-1.01598	0.442907	-0.613838	4.22215	-1.93193	4.19313	-0.245089	5.70714	-0.608371	-0.601739	-0.587275
M284T259	-0.0597488	-0.0453262	0.093773	0.00224445	-0.093017	-0.0823336	1.28601	-0.126812	-0.00858321	-0.0760415	-0.134125	-0.157843	-0.0299852	-0.0610243	-0.148313	-0.124432	0.103292	0.0914457	-0.130171	0.051628	0.065312	-0.0286537	-0.185466	0.00528008	-0.0694258	-0.0691682	-0.0685173
M189T342	-0.179391	-0.175199	-0.29272	-0.478336	0.0404519	-0.153128	0.247289	0.34313	0.243521	0.22584	0.110937	0.281982	0.12386	0.847044	-0.28177	0.39173	-0.20243	-0.282929	0.7389	0.0090416	-0.283213	-0.297888	-0.558772	0.0999894	-0.172337	-0.171271	-0.174331
M268T168	-0.343666	-0.594003	-0.571762	-0.970534	0.0480532	-0.573683	8.35465	-0.289276	-0.292597	-0.516442	-0.179761	0.110182	-0.390384	1.0304	-0.496035	0.589737	-0.288755	-0.359925	0.237193	-0.653652	-0.508078	-0.844712	-0.0691738	-0.397126	-0.67864	-0.677123	-0.674879
M132T343_2	-0.227413	-0.928609	0.621734	-0.405757	-0.694837	0.184152	-0.851953	-0.665609	-1.20249	-0.418328	-0.431282	-0.480529	-0.0170241	-1.31659	1.1086	-0.137864	0.65353	1.49072	-1.21043	0.0300831	2.11496	-0.339727	2.61362	0.00946652	0.0997488	0.238559	0.163266
M385T376	0.213997	0.0454959	-0.0233526	-0.267021	0.511783	0.200281	0.805391	0.100159	-0.170153	-0.179019	-0.00378237	-0.279986	-0.0779129	-0.25898	-0.0466301	-0.159434	-0.0191992	0.187744	-0.0881943	-0.228687	0.292451	-0.167959	-0.123849	0.0246954	-0.10243	-0.089877	-0.0955321
M170T370_2	-0.687896	0.257402	0.0687224	0.588053	-1.04804	-0.0460295	-0.524286	-0.402758	-0.110521	-0.116228	-0.999722	-0.933148	0.764231	-0.0551109	-0.320966	-0.435121	0.649608	0.409526	-0.582977	1.11436	0.0797829	0.172474	2.27342	0.462138	-0.201314	-0.191943	-0.183657
M136T42	-0.171378	-0.0873577	0.0844042	0.0158257	-0.00913939	-0.101435	-0.10039	0.00177305	0.0260314	-0.0777357	-0.0796491	-0.160523	-0.120545	0.0666046	-0.108869	0.0412385	0.178033	0.439235	-0.142241	0.0443963	0.0260441	0.149205	-0.325962	0.265236	0.0910615	-0.0447549	0.10089
M203T390	-0.188498	-0.186915	-0.184943	-0.188474	0.376271	-0.19155	0.732001	0.798425	-0.192233	-0.195857	1.13513	-0.192074	-0.193506	0.602268	0.344288	-0.19173	-0.186213	-0.186536	-0.196179	-0.178018	-0.189831	-0.188832	-0.197623	-0.184603	-0.191833	-0.191217	-0.191719
M285T35	-0.272634	0.093739	0.0696099	0.109247	0.345269	0.148887	0.295556	-0.120238	0.0535711	0.455393	-0.1046	0.0487998	0.129894	-0.192755	0.515244	-0.116378	-0.0413068	-0.139758	-0.0893164	-0.203047	0.402752	-0.426037	-0.374649	-0.371251	-0.0675138	-0.0666579	-0.0818196
M332T415	-0.261493	-0.198435	-0.133613	-0.135516	0.0474872	-0.0768659	2.04733	-0.0231093	-0.00758102	-0.00531407	0.0343889	0.29789	0.0723399	-0.111028	-0.156146	-0.0362628	-0.0738825	-0.163934	0.00386168	-0.00391292	-0.0225806	-0.208126	-0.397199	-0.144001	-0.117636	-0.113802	-0.112862
M759T128	-1.64273	2.95157	2.72427	11.6119	-2.93218	-1.51503	-5.44529	-0.485572	-0.831444	-2.09228	-3.49011	-4.34621	0.497346	-2.37699	-3.65296	-4.12184	9.0449	-1.55416	-0.584824	1.18397	0.459617	4.15799	-1.67418	-3.61802	2.63038	2.33966	2.76221
M148T456	-0.0495632	-0.177977	-0.284368	-0.0657738	0.0866111	-0.0690571	0.124583	-0.0199235	0.205121	-0.0619775	0.19572	0.125884	0.211932	0.111128	0.114599	0.049027	0.0909075	0.057231	0.0317582	-0.0887493	-0.152122	-0.0987185	0.384326	-0.157757	-0.188486	-0.187966	-0.18639
M102T392	-0.160025	-0.211828	-0.300089	-0.427413	0.345006	0.254876	0.215002	0.28201	0.11792	-0.0839716	0.212751	0.261756	-0.0592939	0.308582	0.128732	0.3552	-0.107859	-0.0446591	0.249918	0.0895407	-0.0923209	-0.348239	-0.369559	0.0247119	-0.21309	-0.221318	-0.206338
M517T147	-0.41578	-0.511499	-0.499427	-0.924953	-0.571189	0.335808	-0.660292	0.362325	0.736202	1.88583	0.436324	-0.0968714	-0.581058	0.690491	0.408342	0.919037	-0.470209	1.01228	-0.827755	-0.836894	-0.131447	-0.91647	-0.32451	1.47296	-0.17225	-0.170707	-0.14829
M116T505	-0.22549	-0.387383	-0.313958	-0.654638	0.233331	0.6391	0.307869	0.351698	0.394553	0.256058	-0.277888	0.32031	-0.133453	0.407241	0.300785	-0.17705	-0.139013	-0.232232	-0.250012	-0.217405	-0.134331	-0.43352	-0.404363	0.495941	0.0322179	0.131858	0.109772
M481T482_1	0.0394686	0.00863342	0.0683687	-0.0340879	0.0322555	0.0283366	0.119569	0.0634073	-0.0623766	-0.0793529	-0.0775645	-0.050715	-0.0913336	-0.0680815	-0.0715294	-0.0397231	-0.0370871	0.181098	-0.00683614	0.0784859	-0.0121602	-0.00268692	-0.0511426	0.0824038	-0.0173309	-0.000175599	0.000157616
M440T500	0.053203	0.045809	0.0931545	0.00708139	0.0164649	0.0533102	-0.00557911	-0.00968061	-0.07618	-0.084146	-0.0600236	-0.0238013	-0.0714351	-0.0616013	-0.0269451	-0.0605873	-0.0380966	0.131467	-0.0106955	0.0502714	0.0509515	-0.0150555	-0.0263046	0.0720987	7.31165e-06	-0.00523707	0.00155029
M325T216	0.0304628	0.00573317	-0.057643	-0.0461588	0.0551666	0.0263768	-0.0513155	0.0281699	0.0491451	0.013487	0.0429943	0.0333493	0.044999	0.0260461	0.0341195	0.0281595	-0.0252055	-0.0215573	-0.0537316	0.0212224	-0.0424849	-0.0081196	-0.0582776	0.016156	-0.0309885	-0.0313805	-0.0287245
M301T172	-0.0397335	0.0361041	-0.0151733	-0.0892094	-0.00240881	0.041842	-0.0576469	0.0244062	0.0449196	0.0465707	0.0512792	0.00168111	0.115138	0.0368469	0.167686	0.0255072	-0.0531674	-0.0389337	0.0042967	-0.0504694	-0.0321298	-0.0834527	-0.06007	-0.0565756	-0.00249855	-0.00208985	-0.0127188
M315T364	-0.0243867	-0.0805227	0.0355509	-0.0125632	0.04881	-0.0783593	-0.0274122	-0.0479679	-0.0559992	-0.0316054	-0.0458004	-0.0483918	-0.0522778	-0.0405649	-0.0443503	-0.0322021	0.0976372	0.135975	0.0245992	0.0404153	0.0583565	0.0434042	-0.00916704	0.0900827	0.0257274	0.0259879	0.00502496
M434T257	-0.0624912	0.014309	-0.0748134	-0.0624268	0.0757788	-0.00735348	-0.00359151	0.0108222	0.0112468	0.0276046	0.0438822	0.0806951	0.0737756	0.0833502	0.0457432	0.0245744	-0.036029	-0.0504147	0.0277611	-0.00467388	-0.0665123	-0.0276367	-0.0541364	-0.0306969	-0.0159434	-0.011873	-0.0109506
M447T168_1	-0.0720419	-0.0135889	-0.0455366	-0.0519221	0.0396146	0.0409166	0.0733244	-0.0168592	0.0713548	0.0235139	0.0166233	0.0188332	0.0451372	0.0729036	0.0262712	-0.0103584	-0.038216	-0.0411039	0.0314869	-0.0284167	-0.0474789	-0.0351667	-0.0196566	-0.0515695	0.00678214	-0.00105185	0.00620541
M481T536_1	0.0168521	0.0289674	0.0418311	0.0422225	0.00106251	0.00608999	-0.0139927	-0.00585631	-0.0201171	-0.0340779	0.00979685	-0.020343	-0.0382218	-0.029692	-0.021467	-0.00995198	-0.00785209	0.0381812	-0.0307167	0.00755094	0.0342325	0.0151238	0.0367161	0.027291	-0.0259012	-0.0256619	-0.0220664
M208T177	-0.0916419	-0.0314918	-0.067649	-0.0924753	-0.0269177	0.256647	0.497971	-0.0151663	0.0324499	0.0563425	0.0721194	0.0555682	0.00205682	-0.0607411	-0.0333981	0.0372083	-0.0426022	-0.0415548	-0.0379896	-0.0759966	-0.0698265	-0.0574092	-0.0856443	-0.0537765	-0.0434959	-0.0403805	-0.0422059
M190T177	-0.0824256	-0.0204346	-0.0600021	-0.0815437	-0.0255904	0.238586	0.42493	-0.0150689	0.0421236	0.0330197	0.0501264	0.0601796	-0.0067695	-0.0553422	-0.0278935	0.0357202	-0.0463922	-0.0325252	-0.0438993	-0.0697276	-0.0650316	-0.0460509	-0.0814481	-0.0460243	-0.0242488	-0.0275774	-0.0266893
M892T503	0.00306056	0.0608712	0.00940093	0.0204036	-0.0381432	0.0307808	-0.0659894	-0.023524	-0.070364	-0.0521341	-0.0516272	-0.0235994	-0.0164454	-0.0648135	-0.035527	-0.0566677	0.0319406	0.104915	-0.0258193	0.0324015	0.0536613	0.0836455	0.0610478	0.0970005	-0.0239421	-0.0186511	-0.0218819
M254T310	0.0624754	-0.0249366	0.240673	-0.0489866	-0.0363404	0.0409873	-0.0271987	-0.0342601	-0.0739116	-0.0864789	-0.0550358	-0.0662509	-0.0764825	-0.030787	0.00291317	-0.0202877	-0.0205319	0.0730787	-0.00529261	0.0257446	0.0669969	-0.0421481	0.0163634	0.0501537	0.024356	0.0246315	0.0205554
M236T257	-0.0727313	0.0216703	-0.0762238	-0.0811237	0.102623	-0.00943569	-0.0306266	0.000266515	0.0126735	0.0596098	0.0418952	0.118744	0.134206	0.0722459	0.0491986	0.0240379	-0.0404043	-0.0689878	0.038675	-0.027452	-0.0791728	-0.0456048	-0.0633929	-0.0431219	-0.0132879	-0.0120022	-0.0122781
M458T161_1	-0.0505096	-0.0637226	-0.00416862	-0.0267947	-0.0130627	-0.00677904	0.0184883	0.0122264	-0.0101855	0.0537485	0.0778429	0.0638331	-0.0192142	0.0365126	0.0654781	0.126727	-0.0191665	-0.0291125	-0.00668622	0.00858806	0.00792225	-0.0670471	-0.0229975	-0.04114	-0.0309497	-0.0308859	-0.028945
M253T257	-0.134982	0.0278931	-0.155102	-0.150383	0.155913	-0.0231926	-0.0805369	-0.00315709	0.0161309	0.121658	0.0955632	0.226186	0.269036	0.15632	0.0958764	0.04039	-0.0882716	-0.125719	0.0863235	-0.0332216	-0.136245	-0.0904124	-0.113805	-0.0835387	-0.0238339	-0.025262	-0.0236261
M347T401	0.0297382	0.00315384	0.0588473	0.00759385	0.023662	-0.0150109	-0.0130656	0.00772676	-0.0171207	-0.0358212	0.00493757	-0.0394561	-0.0448147	-0.0223302	-0.00630548	-0.0148723	-0.0092209	0.0702663	0.0259433	0.000333246	0.00589983	-0.00798644	0.0120231	0.0257551	-0.0162845	-0.0171175	-0.016474
M371T281	-0.0513014	-0.0677574	-0.0767191	-0.081803	0.0160441	-0.0380319	0.0680715	0.0303577	-0.00596809	0.0355832	0.0222707	0.0255987	0.0496467	0.131288	0.0404901	0.0428466	-0.0229306	-0.0206726	-0.00365566	-0.0581414	-0.0772875	-0.0535125	-0.00207243	-0.0210864	0.0372319	0.042155	0.0393555
M846T360_1	0.0293463	0.0802146	0.0442519	0.0672531	0.0192409	-0.0381104	0.119382	-0.0124713	-0.0893376	-0.0817831	-0.0411622	-0.0819738	-0.0414271	-0.0650682	-0.0429411	-0.0823132	-0.0188408	0.107641	-0.0605277	0.0171542	-0.0183925	0.0464532	0.145054	0.0628388	-0.0238678	-0.0183775	-0.0222356
M436T169	-0.046053	-0.0529069	-0.0510202	-0.0507226	-0.00117137	-0.0281337	0.00883491	0.038748	0.00733983	0.0392203	0.13174	0.0623475	-0.0155626	0.0395755	0.0796657	0.169478	-0.0114444	-0.0524006	0.0205975	0.00165537	-0.00609637	-0.0752493	-0.00492157	-0.0533926	-0.0518568	-0.0512086	-0.0470614
M393T282	-0.0343277	-0.052035	-0.0379117	-0.0786132	0.00758575	-0.0485785	-0.00374257	0.0150913	0.00302949	0.0275201	0.0275259	0.0257402	0.0299302	0.0433548	0.0142124	0.0363576	-0.0146223	0.00371364	0.0101842	-0.0191399	-0.0498941	-0.0363264	0.0187219	0.00801099	0.0337868	0.0353737	0.0350523
M585T214	0.04954	0.0142132	0.141099	0.0475126	-0.0478465	-0.0117435	0.0950608	-0.0482598	-0.0310955	-0.0408136	-0.0477084	-0.0486589	-0.0343959	-0.052315	-0.0541618	-0.0558444	0.0232871	0.0611928	-0.0235348	0.0308533	0.110329	0.0141008	-0.06528	0.0248785	-0.0155915	-0.0176509	-0.0171666
M581T489_1	0.0398759	0.118017	0.152725	0.0755674	-0.0357809	-0.0208991	-0.0178113	-0.0714792	-0.0833696	-0.0082316	-0.0432366	-0.103554	-0.0524361	-0.0767216	-0.0629904	-0.102362	-0.0160429	0.129985	-0.0859639	0.0483909	0.150964	0.0561461	-0.0380891	0.0942744	-0.0169016	-0.0156629	-0.0144131
M857T359_2	0.00394761	0.0678989	0.00448438	0.0433854	0.027405	0.0131471	0.0709599	-0.00733438	-0.0560839	-0.0563816	-0.0290683	-0.0550908	-0.0411512	-0.0981456	0.0137279	-0.0579042	-0.0284744	0.114498	-0.0239893	0.0203397	-0.0319739	0.00837277	0.0727447	0.0515226	-0.00968176	-0.00814915	-0.00900524
M847T360_1	-0.00234632	0.0402947	0.0266531	0.0392978	0.00973199	-0.0166764	0.0776419	-0.00839467	-0.0427034	-0.0435302	-0.0442122	-0.0568677	-0.0396345	-0.0597178	-0.0317934	-0.0667221	-0.0194078	0.0956141	-0.0328553	0.0275756	-0.0256439	0.0210793	0.0971643	0.0431407	0.00358364	0.005389	0.00333962
M231T257	-0.324523	0.0103877	-0.359103	-0.35294	0.367696	-0.104844	-0.124437	0.00389859	-0.00636028	0.378774	0.244477	0.561632	0.64612	0.407747	0.23353	0.158187	-0.256102	-0.323822	0.273858	-0.101993	-0.33868	-0.228699	-0.294112	-0.216828	-0.0861074	-0.0847353	-0.0830228
M335T515	0.0363847	0.0403431	0.0794921	0.0546742	-0.00916295	-0.0576826	0.0183117	-0.00375085	-0.0409885	-0.049812	-0.0308773	-0.0335833	-0.0487325	-0.0263435	-0.0428125	-0.034025	-0.0180494	0.079656	-0.0235653	0.0868364	-0.000611371	0.0440841	-0.00872521	0.0584232	-0.0214781	-0.0271655	-0.0208395
M326T249	-0.031294	0.0133728	0.0182328	0.0175757	-0.0237025	0.106368	0.130324	-0.0056437	-0.0468579	-0.0328094	-0.0462612	-0.0719786	-0.0358885	-0.0153743	-0.0447632	-0.0307778	0.0542627	0.0479718	0.0174855	0.0291574	0.00530732	-0.01754	-0.01208	0.0176044	-0.0119853	-0.0157978	-0.0149078
M214T257	-0.12545	0.0147887	-0.142035	-0.134458	0.160463	-0.0326312	-0.0470525	-0.0111066	0.00852828	0.142948	0.0753072	0.210626	0.232405	0.146527	0.0862303	0.0490529	-0.0945057	-0.1277	0.113709	-0.0415223	-0.13216	-0.0831824	-0.115193	-0.0747198	-0.0264625	-0.0262731	-0.0261333
M164T257	-0.0611856	0.0152037	-0.061638	-0.0682379	0.0476548	-0.0362538	-0.0169106	0.0042661	0.0209435	0.0586714	0.049424	0.0837842	0.120306	0.0734459	0.0495721	0.0166731	-0.0683985	-0.0610251	0.0487516	-0.0011824	-0.0173153	-0.0420307	-0.0495398	-0.0287908	-0.0250869	-0.0259042	-0.0251963
M755T388	0.11693	0.0576996	0.186631	-0.0233706	-0.0121825	0.096121	-0.00634187	0.0055376	-0.035325	-0.0909904	-0.0923651	-0.056508	-0.0950958	-0.0614785	-0.0383519	-0.0542481	-0.0258442	0.0830301	0.00903029	0.010881	0.0635527	-0.049218	-0.0367682	0.0396168	0.0111353	0.00591254	-0.00799019
M231T370	-0.112823	0.0865723	-0.0177472	-0.0702647	-0.0799854	-0.0206622	-0.00037905	-0.0571345	0.237139	0.079482	-0.0436522	0.15215	0.160327	0.0851687	0.00244114	0.0368518	-0.0486499	-0.0603197	0.00441636	-0.0750966	-0.0477258	-0.0906672	-0.0198362	-0.0953772	-0.00106981	-0.000868104	-0.00229059
M1055T514	0.0144505	0.0222819	0.0284756	-0.00197648	0.00430783	0.0279304	-0.0220489	-0.0233059	-0.0375897	-0.0281113	-0.00964409	-0.0162622	-0.0330972	-0.0135544	0.000567207	-0.047348	-0.0263587	0.0164457	-0.0122587	0.0411667	0.00649474	0.0379666	0.0716148	0.0423975	-0.0153794	-0.0152464	-0.011918
M306T467	-0.016979	0.0142855	0.0312074	-0.00163674	-0.035528	-0.00592387	-0.0417281	-0.0230986	-0.0261468	-0.0366825	-0.0174758	-0.0302964	-0.0350873	-0.032127	-0.0303058	-0.0244133	0.0205159	0.0451897	-0.0472001	0.0369086	0.0448498	0.0426952	-0.000858788	0.0748858	0.0296735	0.0341284	0.0311481
M357T435	0.0987708	0.0176507	0.290469	0.0216587	-0.00454078	0.209545	0.0823701	0.0698834	-0.136221	-0.177891	-0.0800271	-0.119456	-0.133509	-0.137938	-0.0823661	-0.109187	-0.0145958	0.233496	0.000213951	0.0458717	0.0746642	-0.0518483	-0.0309247	-0.0159916	-0.0157559	-0.015439	-0.0189016
M294T154	0.103151	-0.0221584	0.122756	-0.058723	-0.0148407	0.0717192	-0.0399246	-0.0456879	-0.0633127	-0.0655892	-0.0667346	-0.0849523	-0.0520251	-0.0256119	0.00859095	-0.0672883	-0.025738	0.086359	-0.0167354	0.0565884	0.137345	-0.00321007	-0.0235609	0.0499766	0.016862	0.0171445	0.00560098
M875T174	0.00402654	-0.00820098	-0.0258558	-0.00909842	0.0132593	-0.0281257	0.0125866	0.0162556	0.0164927	0.0497663	0.0425289	0.0249533	0.0501018	0.00274404	0.0103702	0.0154944	-0.0158223	-0.00470017	0.0160171	-0.0209157	-0.039021	0.000764502	-0.0351638	-0.00891835	-0.024902	-0.0247351	-0.0299018
M285T521	0.026161	-0.0325351	0.112917	0.0643557	-0.0297534	-0.0208513	0.034232	-0.0482898	-0.0318951	-0.0271403	-0.0525291	-0.0186668	-0.0353076	-0.0272661	-0.0323348	-0.0169912	-0.0295156	0.0971808	0.01365	0.111809	0.0501429	-0.019989	-0.00888051	0.0341114	-0.0435171	-0.0284672	-0.0406299
M323T217	-0.110034	-0.0782818	-0.164927	-0.153678	0.0923263	-0.0305291	-0.0706609	0.0291274	0.145311	0.0509747	0.140899	0.137133	0.133006	0.177389	0.0632795	0.0958801	-0.0622445	-0.0820475	0.167204	-0.0343335	-0.089577	-0.0574644	-0.0879314	-0.0216854	-0.0652787	-0.0605067	-0.0633503
M336T42	0.210151	-0.108909	0.231277	-0.0510816	-0.0515361	0.0916475	-0.000729343	-0.045812	-0.209199	-0.0287676	-0.178482	-0.18695	-0.153652	0.00214166	-0.132778	-0.168278	-0.0546772	0.175926	-0.0247894	0.218529	-0.0599772	-0.0152929	0.049893	0.0229532	0.148759	0.156787	0.162847
M454T502_1	0.0659157	0.00817684	-0.034456	0.0308865	-0.0148581	-0.0187839	0.00554222	0.0237578	-0.0540639	-0.0396219	0.00826621	-0.034163	-0.0573851	-0.0324452	-0.00641064	-0.0289788	-0.0142434	0.0417655	0.00778948	0.0586449	0.000295627	0.0514592	0.0157518	0.0582388	-0.0152517	-0.0115408	-0.0142881
M913T322	-0.0556575	0.00527862	0.0386713	-0.0516919	-0.0167081	0.0360375	0.00828729	-0.0288556	-0.0425281	0.0162129	0.0111396	-0.0370755	-0.051989	-0.0213376	-0.0195183	-0.0129143	-0.00845678	0.0339908	0.0194733	0.038274	0.0406229	0.00930983	-0.00885983	0.0437757	0.0201792	0.0203795	0.0139602
M387T427	0.0800613	-0.0314274	0.391819	-0.0234296	-0.0360621	0.015279	0.0189225	-0.0337939	-0.10333	-0.107442	-0.0721853	-0.0579437	-0.0789531	-0.0857742	-0.0556801	-0.0846097	-0.00352771	0.151818	0.091592	0.067283	0.11807	-0.0564276	-0.111079	-0.00256837	0.00621126	0.000648327	0.00252842
M261T276	-0.0140655	-0.0157173	-0.037368	-0.0238718	0.0254659	0.00975161	-0.0132793	0.00935672	0.0409547	0.0306294	0.0355414	0.0698389	-0.0268922	0.0106551	0.0225798	0.0808501	-0.0186072	-0.012619	-0.0176191	0.000606658	0.000605445	-0.0448344	0.00199013	-0.0305804	-0.0276407	-0.0286368	-0.0270941
M163T257	-0.0973966	0.00195347	-0.0736896	-0.103601	0.115681	-0.0221319	-0.0212351	-0.00543591	0.00743659	0.106181	0.049693	0.125094	0.206701	0.0986201	0.0752943	0.030031	-0.0733933	-0.100265	0.0790224	-0.0260544	-0.110902	-0.0695537	-0.0774406	-0.0507853	-0.0180578	-0.0234257	-0.0223396
M400T258	-0.0546355	0.00117135	-0.06642	-0.0685292	0.0405788	-0.00211492	-0.0136325	-0.00188139	-0.0174791	0.0419709	0.0448433	0.0782938	0.0872812	0.0697324	0.0196816	0.047273	-0.0263069	-0.0442121	0.0364774	-0.00460981	-0.0633141	-0.0348839	-0.0374768	-0.017699	-0.00465235	-0.00451538	-0.00494082
M235T383	-0.0651823	-0.0467714	-0.0930504	-0.1064	0.0721745	-0.0570852	0.0788579	0.0844844	0.0282922	0.0940944	0.0431348	0.0326658	0.0497377	0.127326	0.112542	0.168737	-0.00158547	-0.0600484	0.0155971	-0.102769	-0.102588	-0.0868671	-0.0352477	-0.0493776	-0.0317383	-0.0314638	-0.0374688
M873T174	-0.0154371	-0.00152126	-0.0209827	-0.0110512	0.0257428	-0.0136318	-0.00497328	0.0174561	-0.00685694	0.0246851	0.0240303	0.0207673	0.0157198	0.0171286	0.0414842	0.0233984	-0.0127307	-0.0357308	-0.0166811	-0.0074482	-0.00424978	-0.00285443	-0.0312906	0.00829817	-0.00700851	-0.0125848	-0.0136777
M559T214	0.349841	0.0599434	1.69239	0.582633	-0.383916	-0.208798	1.08651	-0.389129	-0.30256	-0.377863	-0.394307	-0.411937	-0.289351	-0.390835	-0.409363	-0.407242	0.0485932	0.417315	-0.401266	0.279856	0.78649	0.0511723	-0.418147	0.0392758	-0.202671	-0.204101	-0.202534
M478T192	0.0161691	-0.0825955	0.941568	1.30049	-0.0974217	0.365413	-0.229031	-0.365048	-0.389956	-0.352646	-0.406475	-0.25232	-0.269322	-0.400614	-0.185898	-0.33248	0.111131	0.308602	0.230471	0.00359196	0.284945	0.592827	-0.370876	-0.0165139	-0.141315	-0.128274	-0.13442
M393T499_1	0.073675	0.0074976	0.315764	-0.0497041	-0.00810348	0.0428011	-0.0236139	-0.0492691	-0.0937946	-0.121072	-0.0907619	-0.0653043	-0.108677	-0.0971695	-0.0453732	-0.0464504	-0.0324059	0.208325	0.046822	0.164532	0.107788	-0.070844	-0.0663664	0.0239795	-0.00703399	-0.0102127	-0.0050279
M397T444	0.0460877	-0.00572274	0.545279	0.00513484	-0.0310337	0.0914918	-0.0565874	-0.191229	-0.106066	-0.100206	-0.145848	-0.169009	-0.114986	-0.141503	-0.114296	-0.113211	0.0753812	0.301996	-0.21042	0.0281089	0.243171	-0.00935267	0.158727	-0.0142041	-0.00356402	0.0331836	-0.00132197
M350T351	-0.019104	0.0498858	-0.0246053	0.0330168	0.0106737	0.011444	0.00465449	0.0099478	0.0221082	0.0149754	0.00467439	0.0444708	0.031382	0.037083	0.0257197	-0.0155102	-0.0203035	-0.0256548	-0.0254211	-0.00866241	-0.0286639	-0.00524031	-0.0475341	-0.0183889	-0.0212414	-0.0211548	-0.0185514
M421T174	0.0112636	0.0111655	-0.0300257	-0.0133737	0.0246374	-0.0263875	-0.0075156	0.00706349	0.0210753	0.0671049	0.0111635	0.0393007	0.0327984	-0.00405107	0.00948081	0.0169195	-0.0139729	-0.0159313	-0.000974257	-0.0260432	-0.0376145	-0.000880383	-0.00759806	-0.0167769	-0.0185108	-0.0166503	-0.0156672
M286T252	0.00403151	0.00374001	-0.0410223	-0.0675674	0.0242451	0.0111364	0.0081629	0.0201108	0.0846078	0.0358716	0.0321374	0.0392843	0.00612744	0.237827	0.00244114	0.053846	-0.0481533	-0.0464624	0.0182986	-0.0838115	-0.0230122	-0.0671918	-0.0728029	-0.0772983	-0.0189687	-0.0188347	-0.0167428
M830T138	-0.0147791	-0.04117	-0.0426868	-0.0332539	0.0420974	-0.0167484	-0.0377426	0.00104418	-0.00581807	0.00967607	0.0190186	0.0257518	-0.00984691	-0.00461711	0.0515474	0.016789	-0.0500036	-0.0142578	0.00932157	-0.0468885	-0.0157838	-0.0510509	-0.015764	-0.0240503	0.080375	0.0841033	0.0847376
M160T252	0.424842	-0.118936	-0.235798	-0.348243	0.0324927	0.0097021	-0.0347694	0.0794635	0.346117	0.0760656	0.223966	0.11634	0.00677438	0.963632	0.105509	0.126287	-0.247734	-0.214904	0.0085298	-0.323662	-0.200359	-0.325044	-0.0891474	-0.299536	-0.0296776	-0.0269181	-0.0249931
M379T164_1	0.0123656	0.0482175	0.076926	-0.0415029	0.0841624	0.00372712	-0.00807645	-0.0732973	-0.016767	-0.0171068	-0.0589759	-0.0656549	-0.0231458	-0.02249	-0.0505275	-0.013245	0.0332695	0.00493902	0.0252018	-0.0269516	0.00883496	0.0166189	0.0405213	0.0625247	0.00803498	-0.0172467	0.00964395
M310T201	-0.0780057	0.118558	0.0319335	-0.0154177	0.0602476	0.14943	0.187445	0.0366502	-0.128028	-0.0811134	-0.132875	-0.138022	-0.0708645	-0.134182	-0.136354	-0.139443	0.110118	-0.0122566	0.238454	-0.024123	0.0214	-0.0680601	0.29494	-0.0556693	-0.0107646	-0.0150482	-0.00895054
M484T352_2	0.00250885	0.0151706	-0.0235961	-0.0101221	0.0136119	-0.0207216	-0.00170051	0.00512236	0.000888496	0.0129438	0.0086145	0.0297691	0.0190619	0.0360311	0.0107237	0.0215304	-0.0312919	-0.00121342	-0.00436974	-0.0146786	-0.0160349	0.00617851	-0.0353668	0.0141985	-0.0133597	-0.0111875	-0.0127107
M307T213	0.371352	0.149113	0.674783	0.00863068	-0.272851	-0.00690053	0.334751	-0.30389	-0.213811	-0.284864	-0.330003	-0.358748	-0.135537	-0.306629	-0.3284	-0.343229	0.0073992	0.472275	-0.33214	0.385392	0.705348	0.163061	-0.363455	0.265434	0.00605314	0.0263509	0.0105141
M581T489_2	0.0552795	0.114259	0.13567	0.0351607	-0.0137597	0.0205983	-0.0121405	-0.0645824	-0.073756	-0.0272393	-0.0306565	-0.106809	-0.0450072	-0.0721667	-0.0497065	-0.0901474	-0.015493	0.13547	-0.08936	-0.00477649	0.0925193	0.0484199	-0.0374074	0.125341	-0.0114388	-0.0138015	-0.00447042
M94T257	-0.152951	0.0351713	-0.176149	-0.167607	0.153647	-0.0494408	-0.0378244	-0.0129693	-0.0109218	0.180492	0.0834729	0.204792	0.326528	0.169234	0.118247	0.0394629	-0.112871	-0.139717	0.134448	-0.0477711	-0.135572	-0.0970034	-0.101864	-0.090622	-0.0402441	-0.0340386	-0.0379278
M337T190	0.0138204	-0.233563	0.318272	0.453856	-0.0836338	0.267087	-0.0472141	-0.13706	-0.203292	-0.154543	-0.203001	-0.281754	-0.166769	-0.0604014	-0.0750066	-0.243656	-0.0922029	0.151101	-0.0715518	0.16589	0.142914	0.276848	0.0306025	0.0147309	0.0582329	0.0943634	0.0659302
M367T221	0.00776401	-0.0292741	0.0796557	0.0310978	0.0391551	0.00854731	-0.0337226	-0.0229617	-0.0036832	-0.0616551	-0.0709326	-0.0636981	-0.00488405	-0.0227625	-0.0202889	-0.0266793	0.0163761	0.0740547	-0.0308339	0.0150644	0.0347272	0.0402993	-0.00616749	0.0295816	0.00489816	0.00525129	0.0110709
M329T453	0.210597	0.0755043	0.708189	-0.0532145	0.00145988	0.133918	0.0398305	-0.133879	-0.162377	-0.256577	-0.179902	-0.162076	-0.231493	-0.189153	-0.0720974	-0.155882	0.00446437	0.282032	0.010743	0.0368474	0.223561	-0.118414	-0.146019	-0.0163679	0.051154	0.0426102	0.05654
M359T412	0.0369017	0.0641383	0.21695	0.0405564	-0.0521941	-0.0552101	0.044442	0.0105839	-0.121022	-0.062292	-0.0396539	0.0302071	-0.117581	-0.113356	-0.0395666	-0.0975305	0.0318489	0.170931	0.0771649	0.124846	-0.00649336	-0.00393681	-0.0658637	0.0670412	-0.0533208	-0.0530576	-0.0345333
M405T296	0.0101072	-0.0343319	0.0335307	-0.0247284	0.00503515	0.0141868	0.0298391	0.00567497	-0.0332128	-0.0642435	-0.0277787	-0.0248086	-0.0392784	-0.0130423	-0.0175394	-0.023716	-0.0224863	0.103637	0.0505167	0.0455785	0.018403	0.0104555	-0.0431943	0.0471936	-0.00118106	-0.00276065	-0.00185625
M378T258	-0.08008	0.0144883	-0.0625623	-0.0884331	0.0714515	-0.0212003	-0.015243	0.0122244	-0.00775968	0.0771388	0.0432489	0.0901801	0.147746	0.0851847	0.0417371	0.0203992	-0.0662711	-0.0667898	0.0695996	-0.00778187	-0.0794227	-0.0461588	-0.0564359	-0.0463961	-0.00928797	-0.00913843	-0.0104373
M477T257	-0.0357641	0.0173523	-0.0359133	-0.0451544	0.0654342	-0.0314415	-0.0306754	-0.0108048	0.00165902	0.0494434	0.0139155	0.0763986	0.122911	0.0784898	0.0252732	0.0287506	-0.0426243	-0.0291272	0.0183715	-0.0285103	-0.0212023	-0.0451183	-0.0335169	-0.0311693	-0.0262756	-0.0261811	-0.0245202
M434T136	0.0490417	-0.0688717	0.0142064	-0.0767814	-0.046801	-0.0144206	-0.014713	-0.00175439	0.117749	0.0524046	0.000742043	0.0343336	0.037839	0.127815	0.0170846	0.0229995	-0.0784223	-0.0442282	0.00750621	-0.0325167	-0.0101969	-0.0646072	-0.0386103	-0.00848672	0.00713813	0.00726923	0.00428148
M392T499_2	0.102582	0.0362482	0.483284	-0.0674814	-0.0226885	0.0860344	-0.0236891	-0.0922407	-0.132064	-0.174894	-0.13421	-0.0752913	-0.173567	-0.161907	-0.0756934	-0.0723419	-0.0538514	0.285384	0.0735385	0.28123	0.149669	-0.109304	-0.119585	0.0478499	-0.0172317	-0.0212277	-0.0185525
M163T260	-0.0136918	-0.0342929	-0.0247739	-0.0468425	-0.0154893	0.0309881	-0.0392481	0.0459248	0.0889038	0.00905438	0.0434236	0.0362816	0.0412657	0.0368182	-0.00408257	0.00313094	-0.014862	-0.0232979	-0.00483275	-0.0400387	-0.020724	-0.0308051	-0.0516316	-0.0244722	0.0124907	0.0122947	0.0285089
M493T328	0.041883	-0.00308763	-0.03223	-0.0313875	-0.0458796	0.0261361	0.00887822	-0.0301489	-0.011859	-0.00742061	-0.0292535	-0.040537	-0.0306028	-0.0328393	-0.0328742	-0.0340068	-0.0167532	0.0643903	0.0259181	0.0378593	0.056379	0.00320559	0.0259479	0.00237216	0.0310435	0.0315698	0.0232972
M284T522	0.0930194	0.0109323	0.176263	0.0186592	-0.0643794	-0.00671045	0.029738	-0.0452645	-0.0622094	-0.0711945	-0.0619386	-0.0808714	-0.0715383	-0.0937252	-0.0581028	-0.0384263	-0.0224244	0.210325	0.0271865	0.196475	0.0744467	-0.0272718	-0.0714854	-0.000698271	-0.0215977	-0.0214448	-0.0177624
M394T375	0.00859601	-0.00159876	0.131583	0.0611877	-0.106249	-0.0381329	0.186334	-0.0159095	-0.116234	-0.106775	-0.0629299	-0.100444	-0.0887852	-0.105808	-0.0741558	-0.0827506	0.00976588	0.172203	0.276782	0.180901	0.0264019	-0.0323558	-0.138295	0.0593096	-0.018005	-0.0079905	-0.0166455
M663T213	0.0511054	0.0205206	0.137673	0.0522003	-0.0503193	-0.0130912	0.103023	-0.0503148	-0.0284372	-0.044201	-0.0524066	-0.0629045	-0.0299781	-0.0538441	-0.0636664	-0.0582196	0.0360465	0.0676887	-0.0576901	0.0387676	0.11322	0.0218615	-0.0638532	0.0274992	-0.0163123	-0.00977208	-0.0145954
M150T114	0.0284438	0.151624	-0.339669	-0.20696	0.134998	0.403531	0.137316	0.135229	0.353784	-0.11093	0.0472855	-0.0113105	0.139065	0.447598	0.190302	-0.0294823	-0.123238	-0.0600064	-0.100785	-0.282239	-0.177668	-0.165913	-0.119758	-0.150612	-0.0898991	-0.101919	-0.0987861
M714T173	-0.0162732	0.0157474	-0.0282489	-0.0104247	0.00939178	-0.0362185	-0.00134315	0.0128313	0.00811339	0.0318172	0.0241566	0.0563314	0.06701	-0.00157438	0.0381933	0.0189633	-0.00490091	-0.0259494	-0.00824735	-0.0347829	-0.0570707	0.00266881	-0.00975901	-0.0151572	-0.0106757	-0.0107566	-0.013842
M473T351_3	-0.0327651	0.0812997	-0.028752	0.0138108	0.0550567	-0.0212846	-0.0122743	-0.00134993	0.00884719	0.0172604	0.0387648	0.0559922	0.0289231	-0.00479774	0.015427	0.00477274	-0.0142107	-0.021931	-0.019434	-0.0262978	-0.0391048	0.00515818	-0.0208989	-0.0199222	-0.0199308	-0.0200162	-0.0223427
M670T323_1	0.0108961	-0.021794	0.0199536	-0.0170198	-0.015883	0.0208668	0.00617688	-0.00699896	-0.0174475	0.00739436	-0.00418168	-0.0165257	-0.00879221	-0.0167758	-0.0337511	-0.0207156	-0.0054574	0.0209112	0.0130309	0.0423182	0.0166659	0.00596579	0.00547874	0.0350475	-0.0078714	-0.00459791	-0.00689388
M347T166	0.0635688	0.055434	0.120847	0.0179154	-0.0826583	0.0416908	-0.0265443	-0.0187718	-0.0716313	-0.065712	-0.071402	-0.0759857	-0.00244837	-0.0437347	-0.0584061	-0.0717193	0.0175152	0.0961487	-0.0552763	0.129321	0.13176	-0.00466285	-0.0486546	0.053104	-0.00975114	-0.00957549	-0.0103714
M109T113_2	0.139824	0.310864	-0.613425	-0.42967	0.222729	0.694679	0.382979	0.224812	0.666972	-0.249264	0.120189	-0.085471	0.25267	1.0605	0.370454	-0.0248192	-0.291471	-0.179287	-0.399998	-0.53667	-0.321374	-0.259322	-0.140792	-0.317284	-0.196083	-0.195357	-0.206386
M217T277	-0.119315	-0.121323	-0.271861	-0.208794	0.147137	-0.154766	-0.146301	0.0637167	0.352205	0.194607	0.281571	0.743943	-0.193821	0.11846	0.241431	0.918881	-0.202879	-0.240786	-0.0741856	-0.0199758	-0.102831	-0.331537	-0.00534613	-0.30606	-0.187486	-0.187251	-0.187436
M236T175	-0.0188512	-0.0187167	-0.0360586	-0.0312832	0.0179036	-0.0161924	-0.0098841	0.0198994	0.000844528	0.0577599	0.0205368	0.0306328	-0.0147665	0.0385371	0.0535534	0.0467365	-0.00926397	-0.0275819	0.0179753	0.000401202	-0.00191276	-0.0320495	0.0092432	-0.0188001	-0.0264911	-0.0264608	-0.025711
M168T114_1	-0.0554099	0.0628357	-0.105334	-0.0517171	0.0363501	0.101881	0.0512006	0.0492799	0.124546	-0.0275818	0.0157383	-0.0160196	0.0539095	0.101837	0.05336	-0.00594594	-0.0594781	-0.00951322	-0.0270973	-0.08519	-0.042324	-0.0371043	-0.00533818	-0.046883	-0.0269767	-0.0232472	-0.0257771
M576T439_2	0.0867523	0.0860642	0.0162149	-0.0527337	0.0755453	0.0373166	0.235422	-0.00246429	-0.0764204	-0.152088	-0.0392692	-0.0832299	-0.114279	-0.0661219	-0.083826	-0.0850842	0.0216056	0.148233	0.0664415	0.125632	0.0672819	-0.0769147	-0.169123	0.0864632	-0.0134027	-0.0130631	-0.024953
M293T159_2	-0.00609128	-0.00175821	0.0177996	-0.0267978	-0.033199	0.00507089	0.0245156	0.0080081	0.0142515	0.0213699	-0.00927588	0.0298067	-0.0280327	0.0106014	0.0677267	0.0387391	-0.0529111	0.0157283	-0.00943944	-0.0266576	-0.0280052	-0.0276346	0.021768	0.0217357	-0.0215136	-0.0118703	-0.0139348
M787T375	-0.0214316	0.0463077	0.0419714	0.0251628	-0.00406816	0.0153331	0.110052	-0.0214224	-0.0512285	-0.0639403	-0.0370028	-0.0487556	-0.0577522	-0.0665719	-0.0402083	-0.043947	0.0208048	0.0680716	0.130486	0.0819159	0.0272149	-0.0217449	-0.0884187	0.013932	-0.00609444	-0.00385931	-0.00480699
M917T409_1	0.0654597	0.0899494	0.0895189	0.00571619	-0.0424491	0.0651659	-0.0433109	-0.0537088	-0.0146553	-0.0280747	-0.0393124	-0.0561054	-0.0180454	-0.0558673	-0.0422713	-0.0587202	0.0133599	0.0762441	0.0192837	0.0123564	0.0878164	0.0233452	-0.0576109	0.058822	-0.0319354	-0.0317062	-0.0332643
M454T395	0.0329276	0.0435211	0.167029	0.0181864	-0.0213937	0.0509218	0.00810236	0.0069171	-0.0356491	-0.0497379	-0.0289203	-0.0563806	-0.0519902	-0.0342281	-0.0639004	-0.0700208	0.021136	0.0253129	-0.0119142	0.00238079	0.0808017	-0.0235063	-0.0468397	0.0246374	0.00368169	0.00549587	0.00342969
M332T526	0.0264311	0.0257234	0.115774	0.0267737	-0.0218711	0.00354087	-0.0463562	-0.0420379	-0.0468069	-0.0223908	-0.00145917	-0.0102761	-0.0247345	-0.0175865	-0.0272288	-0.02298	-0.00946859	0.0947608	0.00329642	0.07407	0.0159288	-0.023533	0.0197398	0.0166219	-0.0371412	-0.0319286	-0.0368618
M567T352	-0.00655526	0.0372202	-0.0380037	0.0137067	0.0241568	-0.00469405	-0.0172582	-0.00231518	0.00918863	-0.00894653	0.0479011	0.0332628	0.0266078	0.0362573	0.0200531	0.0135645	-0.00978761	-0.00779251	-0.0110236	-0.021949	-0.0310053	-0.0039451	-0.0276151	-0.0360929	-0.0104893	-0.0147738	-0.00967185
M429T400	0.0274847	-0.0202928	0.0858397	0.0415311	-0.0084691	-0.0112202	0.0246673	-0.000952455	-0.0258191	-0.0403692	-0.0193822	-0.022603	-0.0344263	-0.0308404	-0.00353022	-0.00863847	-0.037569	0.0554706	0.0240517	0.00413357	0.0324953	0.0136963	-0.0200016	0.032809	-0.0184819	-0.0183523	-0.0212311
M521T361	0.0852186	0.0363993	0.0773312	0.00925304	0.0378753	-0.00372288	0.0304772	-0.0156789	-0.0278248	-0.034378	-0.0546333	-0.0723571	-0.0311579	-0.0242337	-0.0258446	-0.0364548	0.00992074	0.0588717	-0.033422	0.0012079	0.0379832	0.0161366	-0.0429259	0.0364812	-0.00915414	-0.0177342	-0.00763362
M494T178	-0.00983554	-0.0115123	0.0783846	0.00947145	-0.0291563	0.0169304	0.119574	-0.0181438	-0.0182737	-0.0296126	-0.0391053	-0.0288271	-0.0414595	-0.0473186	-0.0405711	-0.0394594	-0.00441338	0.00886476	-0.0273319	0.0282066	0.0858985	-6.4738e-05	-0.0333891	0.0136167	0.0152542	0.0154564	0.0268169
M461T351	-0.0303713	0.0360667	-0.0111471	0.00261725	0.0462215	-0.0253967	-0.00892694	0.00755153	-0.00396169	0.0360322	0.0151426	0.0462351	0.0137437	0.0035526	0.0201744	0.019582	-0.00876962	-0.0206317	-0.0108787	-0.0284356	-0.0112751	0.00601656	-0.0315054	-0.0055605	-0.0185739	-0.0184754	-0.0190267
M395T375_1	-0.00187428	0.00249661	0.0771166	0.0601559	-0.0696591	-0.0236555	0.137609	-0.0133601	-0.074714	-0.0691021	-0.0373297	-0.0690287	-0.0593785	-0.0725957	-0.0577358	-0.0568042	-0.00299416	0.109718	0.203501	0.124317	0.0118694	-0.0259712	-0.0961337	0.0567552	-0.0192212	-0.0157176	-0.0182633
M835T360_2	-0.00498936	-0.000468607	-0.00625458	0.0200562	-0.00243387	-0.0353607	0.184731	0.0622235	-0.0478853	-0.0557829	0.00948063	-0.0468142	-0.0269021	-0.0622432	-0.0500506	-0.0321015	-0.0246687	0.0553495	-0.0242512	0.0537617	0.0562755	-0.00153706	-0.0028026	-0.000488209	-0.00881393	-0.000475604	-0.00755388
M671T42	0.110803	-0.0315707	0.0609782	0.0751213	-0.0218412	0.00576595	-0.0577968	-0.00966897	-0.0798121	0.0186905	-0.0904096	-0.0987026	-0.0506716	0.0215952	-0.0353165	-0.0488368	-0.010137	0.0139275	-0.00461236	0.0601765	-0.00119222	0.0453719	0.0231493	-0.00718569	0.0348734	0.0403209	0.0369801
M479T257	-0.0649292	0.0292883	-0.061693	-0.0663266	0.0908517	-0.00175754	-0.0217471	0.0139232	0.0325142	0.00505785	0.0331008	0.101755	0.115718	0.0735414	0.0358296	0.0544713	-0.0185804	-0.0793919	0.045395	-0.0113961	-0.0786536	-0.0385133	-0.0765708	-0.0482218	-0.0224182	-0.0198857	-0.0213607
M255T324	-0.017719	-0.0151962	-0.0222218	-0.0355559	0.0258373	-0.0142618	0.0291113	0.03328	-0.00747249	0.0177895	-0.00843803	0.0179971	0.000569491	0.0485257	0.0387842	0.0280962	-0.0183334	-0.0224723	-0.00872281	-0.0147741	-0.0335475	-0.0205349	0.03466	-0.000413204	-0.00921169	-0.0132545	-0.0125212
M1032T514	0.0233786	0.0484842	0.00579684	-0.0101841	-0.0159866	0.047044	0.0264431	-0.0409289	-0.0169573	-0.0316059	-0.0319117	-0.021834	-0.0394089	-0.0316578	-0.00793567	-0.0201237	-0.0136763	0.0142918	-0.0272702	0.000774862	0.0115885	0.0196952	0.0953184	0.0599131	-0.013233	-0.0154439	-0.0145705
M447T158	-0.0265524	0.0225839	-0.00550079	-0.0121481	-0.0214201	0.00611212	-0.042499	-0.0107483	-0.0330792	-0.034754	-0.00734892	-0.0202176	-0.0561827	-0.0182502	-0.0148319	-0.0298901	0.0248057	0.0610504	-0.0364238	0.0988618	0.128173	0.000977224	-0.000345283	0.0672858	-0.0104511	-0.0100029	-0.0192037
M335T385	-0.0690684	-0.0314311	-0.0904546	-0.0858736	0.108224	-0.0244551	0.109641	0.0756944	-0.0157543	0.0271363	0.015299	0.0772059	0.0423655	0.0785059	0.0694797	0.118287	-0.00332438	-0.0491564	-0.0148489	-0.0713433	-0.115847	-0.0150953	-0.0529891	-0.00339654	-0.0322201	-0.0230052	-0.0235746
M339T147	-0.0212045	-0.168178	-0.216262	-0.321969	0.238905	0.0804682	0.633412	-0.124909	0.102993	0.381005	-0.039263	-0.122315	0.30524	0.46041	0.0528234	0.0343352	-0.0968486	-0.282844	-0.245448	0.144407	0.018034	-0.2777	-0.164592	0.0849959	-0.156004	-0.15548	-0.144014
M217T174	0.00296725	-0.00281453	0.0211744	-0.0451491	-0.0181084	-0.048337	0.0001165	0.0764616	-0.0136407	0.00579358	0.0125697	0.0152227	-0.00488905	0.0314283	0.0432563	0.0328605	-0.0574784	-0.00343736	-0.0145371	-0.00892016	-0.0306326	-0.0245613	0.0216708	0.0126234	-0.000454703	-0.00368381	0.000499157
M824T360_2	-0.00255216	-0.00151169	0.00801902	0.0244723	0.00480782	0.00711437	0.0256983	0.00393951	-0.029062	-0.0563404	-0.0107481	-0.0388145	-0.0311598	-0.0368391	-0.0238825	-0.0234505	0.0254652	0.0564735	-0.0355321	0.0787697	-0.00226447	-0.00382869	0.0545499	0.030092	-0.00998095	-0.00977224	-0.00366246
M220T467	-0.02683	0.0232592	0.0292815	0.00851687	-0.0517408	-0.00632592	-0.0514802	-0.0406215	-0.0459572	-0.0494918	-0.0335371	-0.0454254	-0.0570456	-0.0559553	-0.047703	-0.0393284	0.0224012	0.188915	-0.0515643	0.0430891	0.0400185	0.132097	-0.0274691	0.117614	0.00954511	0.00511892	0.0106187
M1049T514	0.0154172	0.0702141	0.00993856	0.0126419	-0.0155715	0.0188389	-0.006969	-0.0274112	-0.0317179	0.00112445	-0.0286021	-0.0210171	-0.0136248	-0.00985583	6.30754e-05	-0.0409538	-0.0134519	0.00903883	-0.00418489	-0.00851442	0.0235813	0.0262648	0.0159997	0.043993	-0.00923423	-0.00834902	-0.00765808
M405T463	0.069111	-0.0806596	-0.116982	-0.112027	0.0993123	0.0401953	-0.11436	0.0741732	0.150078	-0.0719732	0.367327	0.158054	-0.0126998	0.201777	-0.0298652	0.172472	-0.175627	0.0821152	-0.126144	0.000426944	-0.0240975	-0.108848	-0.159218	-0.0155789	-0.112483	-0.0784188	-0.0760597
M558T279	-0.0217478	-0.0233956	-0.0241944	-0.0418181	0.0075649	-0.00455098	0.0174394	0.015051	0.0153719	0.0195168	0.0154763	-0.00110275	0.0415552	0.0342739	0.0152212	0.0173452	-0.00421408	-0.00256622	0.00230384	-0.0175292	-0.0178129	-0.028904	-0.0253346	-0.000994803	0.00389277	0.00401793	0.00513502
M377T351	-0.0182686	0.0744679	-0.029826	0.0146698	0.0264439	-0.0377814	0.00648095	-0.0154235	-0.0326905	0.040911	0.0231727	0.0338657	0.0395825	0.0319144	0.0224409	0.0264019	-0.0256562	0.0142862	-0.00605098	-0.0178485	-0.0317904	0.00254559	-0.011672	-0.0201499	-0.0362367	-0.0380416	-0.0357471
M272T473	-0.169524	-0.145541	-0.138574	-0.111351	-0.0790263	0.109788	-0.15762	-0.0667273	0.116536	0.320562	0.352304	0.274629	0.473564	-0.165859	0.00205648	0.308111	-0.0845057	-0.0982616	0.00385709	-0.149536	-0.0220057	-0.190153	-0.18931	-0.145859	-0.0177329	-0.017326	-0.0124958
M683T256_2	-0.0178303	0.0525643	-0.024096	-0.0242057	0.0381414	-0.00339747	0.0190281	0.0431775	0.037645	-0.000889309	0.018235	0.0469158	0.0192383	0.0537874	0.00593194	-0.000299776	-0.0161618	-0.0191048	-0.00463883	-0.0302168	-0.0313125	-0.0354357	-0.0351782	-0.0049094	-0.0252166	-0.0314284	-0.0303431
M249T362	0.154094	-0.0110037	0.0128744	-0.0201099	-0.0644926	0.0517684	-0.0322448	-0.0214766	-0.0687827	-0.0404604	-0.00970396	-0.0637864	-0.0188632	-0.0196069	-0.0311063	-0.0488912	0.0719919	0.0453297	-0.0406099	-0.00490989	0.0580062	0.0160439	-0.0162284	0.0556803	0.013358	0.025326	0.00780371
M1058T423	0.156179	0.0138762	0.0462484	-0.0261872	-8.16304e-05	0.00941266	-0.03868	-0.01437	-0.0621267	-0.0536955	-0.0380057	-0.0447171	0.00281825	-0.0486727	-0.0231669	-0.065252	0.00582152	0.0721435	-0.015945	0.0180426	0.0438736	0.0622299	-0.0561904	0.0691148	-0.00737203	0.000756013	-0.00605375
M158T256	-0.0523504	-0.0644784	-0.078449	-0.0635911	0.0501773	0.155465	-0.027314	-0.000713666	0.0307467	0.0262741	0.0118935	0.0947117	0.108885	0.0633962	0.0488297	0.0241483	-0.0572288	-0.0598857	0.0664221	-0.0250397	-0.058302	-0.0524853	-0.0293413	-0.0328551	-0.0263705	-0.0283825	-0.0241613
M199T277	-0.0414492	-0.0379563	-0.105733	-0.0944428	0.0809516	-0.054467	-0.0483644	0.027844	0.130837	0.0703417	0.0921107	0.248689	-0.0620716	0.0270429	0.111947	0.270808	-0.0754375	-0.0865775	-0.0228663	-0.0132272	-0.0412007	-0.139351	0.0668047	-0.119053	-0.063443	-0.0613576	-0.0603789
M340T354	-0.0192372	0.0856701	0.072797	-0.0267339	-0.0128943	0.185167	0.0332975	0.00297287	-0.0673135	-0.0632987	-0.0728635	-0.0670826	-0.0640036	-0.0706511	-0.0761479	-0.0711094	0.0381425	0.0109959	0.184061	0.0104404	0.0681618	-0.0577122	-0.01931	-0.040938	0.0134848	0.0115145	0.0125902
M350T472	-0.0563091	-0.0449815	-0.0568436	-0.0584706	-0.0366152	0.0376731	-0.015286	-0.0461262	0.00318759	0.0894834	0.0791308	0.100988	0.136499	-0.0189957	-0.00796371	0.0995798	-0.0217742	0.00438477	-0.0189662	-0.0546492	-0.0189242	-0.0688303	-0.0576647	-0.0393894	0.0212366	0.0269394	0.0226872
M257T172	-0.0102775	-0.00355236	-0.00599907	-0.0564497	0.0138254	-0.014439	-0.00222083	0.000535855	-0.00577994	0.00563747	0.0187316	0.0545272	0.0191296	0.0312656	0.0556111	0.052897	-0.0520226	-0.019718	-0.0254002	-0.0180127	-0.0561632	-0.039857	0.0658541	-0.0276886	0.00674579	0.00595175	0.00686819
M578T174	-0.0079943	0.0154366	-0.00789118	-0.0332471	0.0250937	-0.0116353	-0.0081813	0.0135123	0.0301499	0.0379444	0.00205846	0.0364703	0.0488823	-0.00023087	-0.00229045	0.0108561	-0.020175	-0.0109358	-0.00535356	-0.02234	-0.0344279	-0.0131336	0.00770327	0.0115814	-0.0186899	-0.0207643	-0.0223982
M391T155	0.0261806	-0.0123244	0.0181371	-0.033896	-0.00976483	0.00270317	-0.0110905	-0.0153761	-0.0314591	-0.00662612	-0.0218022	-0.0144543	-0.0392922	-0.0133404	-0.00351731	0.0137052	-0.00822712	0.0392617	0.0299143	0.0300332	0.035341	-0.0235404	0.00887871	0.0557879	-0.00656429	-0.00648432	-0.00218309
M311T166	0.0557702	0.0229832	0.159001	0.0869896	-0.0754671	0.0161652	-0.0344923	-0.0630913	-0.0505979	-0.0647	-0.0701049	-0.077116	-0.0331181	-0.0723971	-0.079435	-0.0806785	0.0597132	0.104922	-0.0757108	0.160184	0.175326	0.00299612	-0.0786358	0.0742303	-0.0251625	-0.0182346	-0.0193392
M548T173	-0.0299154	0.00856267	-0.0412577	-0.0471849	0.0513736	-0.00870106	0.0101042	0.040953	-0.013258	0.0212884	0.00901234	0.0397498	0.0334475	0.015913	0.0510167	0.0278742	-0.0316697	-0.0462596	0.00364761	-0.023487	-0.0194274	0.000878033	-0.0136973	-0.0261314	-0.00127709	-0.0113411	-0.000213532
M248T526	0.0717354	0.0103733	0.212743	0.00529007	-0.0150707	0.030093	0.00182227	0.00292947	-0.00325962	-0.0436284	-0.0289647	-0.0552907	-0.0541764	-0.0404395	-0.0485768	-0.00962626	0.00280172	0.0573684	-0.0213672	0.051641	0.0148033	-0.00779643	-0.0239707	-0.000128342	-0.0388872	-0.0323145	-0.0381032
M359T255	0.142235	-0.0251579	-0.0470124	-0.0349574	-0.0368052	-0.0170965	0.0166881	-0.00777483	-0.0195458	-0.0110836	0.0345514	0.0518992	0.0660854	0.00127529	0.0527675	-0.00367371	-0.0813682	-0.00123227	-0.021643	-0.0478882	-0.0154689	-0.00682245	-0.0126441	-0.0142472	0.0206282	-0.00571804	0.0240097
M545T292	-0.00710641	-0.025494	-0.0251018	-0.0430409	0.00460087	-0.00815087	0.00545311	-0.00937143	0.0314032	0.0149186	0.0331935	-0.00632114	0.0224388	0.0515072	0.00111352	0.00929484	-0.0276046	0.00661842	-0.0140974	0.00560959	-0.0208026	-0.0110486	-0.00749192	0.0022309	0.00431366	0.00724355	0.00569186
M814T352	0.0370636	0.0155842	-0.0238136	0.00922959	-0.00744088	-0.0106369	-0.00380191	-0.00193176	0.000276983	0.0143744	0.0223348	0.00938445	0.00457099	0.0151267	0.0135709	0.0173561	-0.0159038	0.0125099	0.00190231	-0.00763559	-0.0118821	-0.0135719	-0.0142546	-0.0180315	-0.015365	-0.0139948	-0.0150204
M346T352	-0.00148403	0.0110068	-0.0102332	-0.0141527	0.00339449	-0.00689257	0.000421072	0.0131498	0.000140369	0.0191919	0.0144707	0.000342724	0.0344142	0.0298609	0.0324945	0.0317901	-0.0391873	0.0253385	-0.0252372	0.0178399	-0.00488903	-0.028031	-0.0140157	-0.0124992	-0.0268962	-0.024862	-0.0254757
M872T174	-0.00280724	0.00176793	-0.0243635	0.0151977	0.0288592	-0.0127499	-0.0133979	-0.0100012	0.00164713	0.0319129	-0.00727237	0.0557597	0.0383202	0.00116499	0.0341634	0.00606422	-0.0233601	0.0113964	-0.0121056	-0.0146385	-0.0223513	-0.00486284	-0.0166803	-0.00644485	-0.0287453	-0.0132739	-0.0131988
M374T454	0.132693	-0.0417368	0.335196	-0.0379778	-0.0264131	0.0714943	-0.013635	0.012965	-0.0621071	-0.0738103	-0.0800953	-0.0625094	-0.117612	-0.0102215	-0.0824129	-0.0512146	-0.0392993	0.123114	-0.0192986	0.0781369	0.102352	-0.0369804	-0.0983257	0.0300775	-0.0095385	-0.0128884	-0.00995168
M168T114_2	0.335249	0.51617	-1.38037	-0.955413	0.299396	1.98949	0.913849	0.803912	1.66889	-0.544667	0.240983	-0.186639	0.289645	2.95206	0.775888	-0.0860588	-0.770895	-0.406932	-0.704723	-1.19832	-0.845992	-0.749828	-0.368645	-0.809673	-0.604055	-0.591847	-0.581483
M495T53	-0.0369407	-0.00282631	-0.0244282	-0.0421496	0.0145856	-0.00888332	0.0497335	0.0475496	0.0494688	0.0688173	0.0345451	-0.0227594	-0.000289114	0.125054	0.0037222	0.0197213	-0.0228062	-0.0130569	-0.0209542	0.0364724	-0.044555	-0.0274733	-0.0218568	-0.0124305	-0.0523935	-0.0480552	-0.0478115
M261T410	-0.233948	-0.155354	-0.233014	-0.183501	0.0467243	-0.11105	-0.265582	-0.0329763	0.345436	1.33352	-0.0575856	0.120848	0.249804	0.695016	-0.0109393	-0.0960115	-0.148044	-0.178173	-0.132537	-0.197902	-0.1697	-0.170386	-0.123183	-0.197853	-0.0321959	-0.0304949	-0.030916
M812T282	-0.00472593	-0.00886173	-0.0155008	-0.0216086	0.140689	-0.0191922	0.000895067	-0.0266192	-0.00449705	0.000748345	0.0240557	0.00925175	0.00831352	-0.0128155	0.0331924	-0.0183003	-0.021572	-0.00227075	-0.0157928	-0.0402398	-0.00468679	-0.0504696	-0.00998255	0.0106133	0.0153588	0.0185306	0.015487
M435T257	-0.00131205	0.0135847	-0.00201014	-0.0342449	0.0154174	0.0259967	-0.0443987	-0.00340496	0.00193447	0.0233695	0.0248463	0.0313848	0.0310265	0.0291346	0.0216395	0.0234634	-0.0285658	-3.90474e-05	0.0280351	-0.0327005	-0.00461763	-0.0280809	-0.0243571	-0.0167854	-0.0239985	-0.012922	-0.0123954
M468T257	-0.0309625	-0.012471	-0.0130732	-0.0414685	0.0111463	0.0147698	0.0134774	0.00575131	0.00350989	0.0412831	0.0024342	0.0450162	0.0698875	0.0564684	0.0216252	-0.00423089	-0.0206244	-0.0129257	-0.0170675	-0.00391984	-0.0119392	-0.0168588	-0.0222942	-0.00866528	-0.0218108	-0.0259105	-0.0211468
M235T166	0.033818	0.0453437	0.0865902	0.0230452	-0.0376491	0.0242169	-0.0286631	-0.033332	-0.0280532	-0.0298703	-0.0228852	-0.0531801	-0.0115189	-0.0396521	-0.0600137	-0.0568589	0.016498	0.0752386	-0.0472273	0.0480956	0.0892625	0.0250583	-0.0568126	0.0438885	-0.00541867	-0.000438785	0.000518588
M197T172	-0.0199491	-0.00196228	-0.0321723	-0.0435696	0.0528208	0.00406193	-0.00750491	0.00988809	0.00375147	0.00840562	0.0315518	0.0624628	-0.000894002	-0.0100007	0.0569325	0.0474447	-0.020669	-0.0299513	-0.0145539	-0.00774643	-0.0510376	-0.0307233	0.00757038	-0.00364986	-0.00394387	-0.00384204	-0.00271983
M542T279	-0.0182478	-0.0517355	-0.0365053	-0.0549009	0.0149318	-0.0032677	0.0296947	0.0209513	0.0271886	0.0159987	0.0154213	0.01211	0.048134	0.0531227	0.00586851	0.0198201	-0.00769645	0.00349439	-0.0237082	-0.0356457	-0.0310009	-0.0324245	-0.0313421	-0.00452693	0.0222497	0.0203636	0.0216526
M581T173_1	-0.00617387	-0.0178606	-0.017711	-0.023936	0.0289257	-0.0122994	-0.0220394	0.0174143	0.00460271	0.0472566	0.000349802	0.0375804	0.00650144	0.0047318	0.00547531	0.0402995	-0.0301844	-0.0400913	0.0235249	-0.0171915	-0.0178804	-0.00173379	-0.00961156	0.00877466	-0.00557528	0.00168585	-0.0048345
M287T451	0.0867367	0.0197151	0.061062	0.0128768	0.0223375	0.0475905	0.0506409	0.00914704	-0.0487505	-0.0568148	-0.0180566	-0.0413228	-0.0619337	-0.0524683	-0.00129927	-0.0388888	-0.0334722	0.0680252	-0.0223545	0.0252323	0.0432555	-0.0171708	-0.0325316	0.00797436	-0.0213707	-0.00461668	-0.00354252
M455T209	-0.0103543	-0.0073968	-0.00953019	-0.0216784	-0.0016171	-0.011976	0.0156626	-0.0154617	0.0283474	0.0246686	-0.00200249	0.00896514	0.0216643	0.0251311	0.0454942	0.0335152	-0.00965364	0.0118773	0.00982186	-0.037531	-0.0456102	-0.0447615	-0.0471127	0.0314556	0.00259436	0.00110351	0.00438475
M239T277	-0.017891	-0.0280424	-0.100177	-0.0720876	0.0574581	-0.029424	-0.0461383	-0.0517291	0.150326	0.0688471	0.111656	0.258332	-0.0749848	0.0372713	0.0927705	0.264311	-0.0672071	-0.0732319	-0.0307805	-0.000266754	-0.00856043	-0.138407	-0.00128443	-0.121854	-0.0589004	-0.0587601	-0.0612452
M440T310	0.00333438	0.00964239	0.0443231	-0.023786	-0.0151643	0.0102963	0.0393816	-0.00270984	-0.033492	-0.0257259	-0.027248	-0.0241081	-0.0399929	-0.00911259	-0.0259731	-0.0241117	-0.0069174	0.059167	0.0715629	0.0459276	0.0243397	-0.0156228	-0.033184	0.0208883	-0.00560199	-0.00539422	-0.0107185
M186T467	0.00181489	0.0144119	0.0310991	0.0075775	-0.0273942	-0.00356258	-0.0231996	-0.0622649	-0.0387635	-0.0687181	-0.0273175	-0.0700617	-0.0495778	-0.0307461	-0.0533925	-0.0577575	0.046009	0.134222	-0.079014	0.0508662	0.0329994	0.0844476	-0.0348122	0.161688	0.0202908	0.0199245	0.0212309
M174T256	-0.0646147	-0.00603915	-0.108778	-0.10808	0.127736	-0.0355969	-0.0707271	-0.00456499	-0.00902204	0.0820865	0.0921552	0.13413	0.156671	0.115441	0.099158	0.0154122	-0.0446532	-0.00653422	0.113917	-0.0412722	-0.0825501	-0.0765529	-0.0741481	-0.0743893	-0.0436634	-0.0420442	-0.0434768
M185T283	-0.0177806	-0.0121046	-0.0326179	-0.0607758	-0.0149689	-0.0216413	-0.00570181	0.00657013	-0.0179217	0.0709006	-0.0101058	0.00305388	0.0429897	0.0852496	0.0349554	0.0327159	-0.0362195	-0.00641104	-0.00105276	-0.0605845	-0.0422362	-0.0290416	0.0247097	-0.00869447	0.019676	0.0358201	0.0212177
M874T174	0.00407932	0.0212419	-0.0315004	-0.0214782	0.0214494	-0.00351198	-0.00590011	0.00782332	-0.00241433	0.034334	0.0143924	0.0369691	0.00968202	0.00379702	0.0362416	0.0454983	-0.0137863	-0.0107683	0.0214767	-0.036419	-0.0299785	-0.00679439	-0.0216936	-0.0170984	-0.0180451	-0.0180309	-0.0195656
M846T360_2	0.0530875	0.0625743	0.039859	0.0660619	0.0233764	-0.0605351	0.111662	-0.0238067	-0.0744378	-0.0630114	-0.0391214	-0.0596106	-0.0380259	-0.104668	-0.0441142	-0.0292905	-0.0241431	0.110399	-0.0670427	-0.00885122	-0.0128301	0.0530422	0.100186	0.0571932	-0.00235495	-0.0134895	-0.0121083
M221T277	-0.00989054	-0.0150573	-0.0712915	-0.0518217	0.0366099	-0.0237016	-0.0469754	-0.0526105	0.108743	0.0419416	0.0785785	0.166552	-0.0600217	0.0303186	0.0683273	0.186426	-0.055323	-0.0302545	-0.0215125	-0.00717526	-0.000817392	-0.0959963	0.0114395	-0.0823311	-0.0334735	-0.0357989	-0.034884
M353T155	0.390102	0.00682263	0.4543	-0.118992	-0.110146	0.0228187	-0.0408197	0.14077	-0.151164	-0.0474548	-0.0752775	-0.125504	-0.111727	-0.090961	-0.0591254	-0.141555	-0.0275784	-0.00856892	-0.0764357	0.0491624	0.131158	-0.105013	0.12241	-0.0223306	-0.00167443	-0.00403737	0.000820792
M231T438	0.0792762	-0.037249	0.0604184	-0.00948372	-0.0211803	0.0141843	0.00767493	-0.0023186	-0.0334717	-0.0318692	-0.0254594	-0.00255805	-0.0500938	-0.00328496	-0.0197494	-0.00690288	-0.0166835	0.113713	0.0150767	0.0150885	0.0118105	-0.00240608	-0.037162	0.036296	-0.0191315	-0.0216955	-0.012839
M454T436	-0.00766213	-0.0186334	0.061794	0.0866271	0.00529928	-0.0177835	0.00189771	-0.0292551	-0.0149917	-0.0794272	-0.0337609	-0.0620635	-0.053018	-0.0124268	-0.0336267	-0.0574432	-0.0029457	0.100297	0.0211461	0.00770448	0.0507839	0.0964538	0.000275254	0.028446	0.00195899	-0.023006	-0.0166395
M200T363	-0.0129308	-0.0346896	0.0280869	-0.0191931	-0.0576196	-0.0116985	-0.028964	0.0328996	-0.0131633	0.00824929	-0.041744	-0.0348553	-0.0177567	0.0303487	-0.0471273	-0.0232388	-0.00221815	0.013116	0.0849724	0.0427891	-0.00995923	0.0172109	0.0756425	0.060311	-0.00813993	-0.00838536	-0.0219426
M598T282	-0.0170255	-0.0237051	-0.037968	-0.0456899	0.00230369	-0.0162093	0.00351126	0.00816941	-0.0192683	0.027318	0.0116525	0.00990491	0.0172128	0.040797	0.015101	0.00911533	-0.0118158	0.00878293	0.000716631	-0.0222739	-0.0293341	-0.0287382	0.0116089	-0.00823833	0.030398	0.0305541	0.0331199
M834T351	-0.0166703	0.00872513	-0.0283105	-0.0116302	0.0212974	-0.0133384	-0.0197729	-0.0185866	0.00742766	0.0311817	0.0224113	0.0936122	0.0168972	0.042207	0.0307506	0.0130455	-0.0158714	-0.0214384	-0.0289347	-0.0189877	-0.0169568	0.00409532	-0.0257424	-0.0129813	-0.0160013	-0.0108517	-0.0155763
M565T425_2	0.528895	-0.369975	-0.312209	-0.357857	-0.0506182	-0.0703275	0.155345	0.12218	0.0915398	-0.198046	0.386909	0.0886289	-0.082833	0.242153	0.666153	0.360539	-0.32695	0.126199	-0.0274155	-0.190462	-0.306623	-0.223972	-0.0628385	-0.0463578	-0.0540261	-0.0416685	-0.046364
M453T198	0.0098667	-0.03965	0.0949233	0.0601081	-0.0430681	0.0220917	-0.0583853	-0.0344496	-0.0399903	-0.0234303	-0.0488179	-0.0403503	-0.0301167	-0.0312502	-0.00109284	-0.0446291	-0.013516	0.0178166	-0.0188352	0.0445119	0.0674392	0.0815499	-0.0257874	0.0272799	0.021468	0.0222488	0.0240652
M288T397	-0.0227265	-0.11186	-0.0927814	-0.141224	0.4718	-0.0516671	0.152107	0.071493	0.143974	-0.0340555	0.0784098	0.072334	-0.012197	0.0826622	0.0406206	-0.0184119	-0.0526778	-0.0726978	-0.0243869	-0.117687	0.0104602	-0.090228	-0.0768157	-0.0640277	-0.0492492	-0.0443801	-0.0467875
M592T337	-0.00948897	-0.0210481	0.0309361	-0.00704846	-0.00109742	0.0093707	-0.00191061	-0.00862423	-0.00752169	-0.0108229	0.00397595	-0.0391128	-0.0236931	-0.0358155	0.0155063	-0.0196766	0.00258325	0.0222738	-0.0109877	0.00676859	0.0157665	0.0169333	0.0326635	0.0385088	-0.00127705	-0.00121885	0.00405723
M326T350	-0.0231181	0.0780518	-0.00653741	-0.015001	-0.00719867	0.018175	-0.00477202	-0.0175246	0.037936	0.0293061	-0.0176142	0.0574123	0.0503272	0.0390898	0.0233747	-0.0350368	-0.00787716	-0.0209086	-0.0229455	-0.0381969	-0.0282394	-0.0291317	-0.024302	-0.00502568	-0.00903638	-0.0108385	-0.0103683
M304T284_2	-0.0354971	0.0321876	0.0737739	0.025332	0.0796122	-0.0491828	-0.0182957	-0.0240312	-0.0411014	-0.0387559	-0.0230445	-0.023183	-0.0285174	-0.0317497	-0.020157	-0.0208262	-0.0412452	-0.0131403	-0.0247428	0.0566264	0.0822509	0.0526651	-0.00191285	0.0519442	-0.00540316	-0.00716388	-0.00644237
M397T214	0.0654462	-0.00310829	0.294173	0.0308289	-0.0631038	0.0186687	0.0315037	-0.0670776	-0.0289908	-0.0699975	-0.0841113	-0.10836	-0.0447921	-0.0642004	-0.0999386	-0.0848005	0.0683371	0.102942	-0.0829028	0.0388064	0.208693	0.0381025	-0.111654	0.0466414	-0.00974184	-0.0113117	-0.0100519
M462T278	-0.00804895	0.0040533	0.102565	-0.00855098	0.0143027	0.0193868	0.0337573	-0.0269854	-0.0103652	-0.0361891	-0.0236362	-0.0372126	-0.0220806	-0.0327856	-0.00868922	-0.018042	0.0069889	0.00891455	0.0235936	-0.0155367	0.0507157	-0.0218797	0.0116757	-0.00177886	-0.00329735	-0.00296258	0.00208802
M611T561	0.0600568	0.0427688	0.0851259	-0.0172998	0.0237335	0.0677651	-0.104469	-0.0622881	-0.00941912	-0.0474522	-0.0512526	-0.0483041	0.0138597	-0.0746381	-0.0726711	-0.0437568	0.0729084	0.0868536	-0.0164735	0.0624191	0.115731	0.0509915	-0.101526	0.0496659	-0.0230057	-0.0364961	-0.0228274
M97T299	0.0512218	0.0153451	0.0631055	0.085054	-0.0687022	0.0154614	-0.0176979	-0.00967547	-0.0851783	-0.0727668	-0.0772734	-0.0223672	0.0278631	0.00683372	0.0125202	-0.0502553	-0.0502058	0.0746843	0.051959	0.0114066	0.0371651	0.0399041	-0.0290248	0.135583	-0.0469415	-0.0467602	-0.051258
M315T345	0.0698206	0.00705192	-0.00664617	0.00556164	-0.00110515	-0.0112008	0.0211667	0.033546	-0.0471827	-0.032192	6.56641e-05	-0.0188705	-0.047202	-0.0427871	-0.0290157	-0.00813059	0.0139606	0.061206	0.0615101	0.0571135	-0.0165132	-0.0221912	-0.0595842	0.0640473	-0.0164571	-0.0162337	-0.019738
M856T395	-0.009464	-0.00260734	0.160098	-0.0144339	-0.0529901	0.0591296	-0.0153088	-0.0407838	-0.0378938	-0.0338269	-0.0294231	-0.0178375	0.00738714	-0.0717345	-0.0318086	0.0106626	-0.00566896	0.0307693	-0.027999	0.0310479	0.0449983	0.0261422	-0.010617	0.0234655	0.00533993	-0.00310698	0.00646418
M597T240	-0.0518489	-0.0418808	0.412006	0.309351	-0.012349	0.216541	-0.0559241	0.047996	-0.214491	-0.0514637	-0.188399	-0.181145	-0.196302	0.0140594	0.00697582	-0.159459	0.0708055	0.0970835	0.273651	0.00924557	-0.0823611	0.1253	0.0141328	-0.059066	-0.0997837	-0.0993278	-0.103346
M619T240	-0.047919	-0.0889938	0.316178	0.169901	0.0213676	0.149653	-0.0455525	0.0373195	-0.16393	0.0062237	-0.185009	-0.114082	-0.138705	-0.0537929	0.0134511	-0.153294	-0.0344655	0.160229	0.205355	0.00204706	-0.014706	0.081408	0.0248091	-0.0666978	-0.0278523	-0.0274558	-0.0254855
M342T526	0.0367476	0.0182109	0.0837666	0.0151675	-0.00742195	-0.0235986	0.0383556	0.0234364	-0.0503926	-0.0580331	-0.0378377	-0.0400453	-0.0343744	-0.0520202	-0.0115564	-0.0172883	-0.0348059	0.0878568	0.0656396	0.0273076	0.0562776	0.00311773	-0.0605515	0.00617011	-0.0205052	-0.00742328	-0.00619988
M291T213	1.23482	0.48012	1.80527	0.717085	-1.11308	0.156629	1.41243	-0.950346	-0.261683	-0.872267	-1.00202	-1.45056	-0.162546	-1.11005	-1.37791	-1.3863	0.679472	1.48743	-1.27427	1.23296	1.93926	0.653234	-1.60805	1.164	-0.130229	-0.128189	-0.13521
M211T166	0.0156213	0.0122698	0.0722542	-0.0374369	-0.0519387	0.013886	-0.00519862	-0.0108067	-0.0159917	-0.0283193	-0.0456213	-0.0512496	-0.00752455	-0.0402012	-0.0501025	-0.0163323	-0.00819947	0.0779161	-0.042063	0.0518774	0.10248	-0.00105425	-0.0274919	0.0761361	0.00416239	0.00775215	0.0051766
M140T540	-0.0499562	0.0190971	-0.0400154	-0.0383996	0.0448748	0.041861	0.0295901	0.009637	0.067061	0.0552322	-0.0212041	0.0176593	0.0849276	0.061708	-0.00793677	0.0457109	0.0128705	-0.0760863	-0.0170345	0.0127094	-0.063666	-0.0824178	-0.0106142	-0.0567003	-0.0120234	-0.0117291	-0.0151554
M385T186	0.0870191	-0.0275169	0.366237	0.348492	-0.139158	0.2543	-0.162889	-0.168139	-0.127818	-0.124651	-0.180315	-0.143	-0.0945737	-0.137721	-0.175577	-0.169811	0.0262033	0.23612	-0.210497	0.0842507	0.156541	0.307991	-0.148882	0.133868	0.00785988	-0.000913861	0.00258064
M663T683	0.02219	-0.0605556	-0.0190352	0.0771371	0.0525854	-0.113568	0.00473293	0.0229113	-0.0050677	-0.00499874	0.00454181	0.0454624	0.0612207	-0.0323549	0.0478283	0.0161394	-0.082291	0.0190389	-0.0502145	-0.0248689	-0.00691857	-0.0503504	-0.0251305	-0.00943498	0.0445305	0.0114328	0.0550372
M809T351	-0.0271731	0.105826	-0.0336116	0.00916113	0.0648172	-0.0272971	0.0290808	-0.0121658	-0.00900454	0.0269505	0.0363572	0.0802447	0.0407249	-0.00727509	-0.00791219	0.00927782	-0.0148266	-0.0303222	-0.0235918	-0.0310498	-0.0380805	-0.0008481	-0.0383084	-0.0224034	-0.0261652	-0.0267101	-0.025695
M644T351	-0.0318524	0.0542137	-0.0308263	0.0043668	0.0562357	-0.0426585	-0.00212005	-0.0102444	-0.00480734	0.0423804	0.00929813	0.0480963	0.0339885	0.00500383	0.0148118	0.0189821	-0.0102782	0.00669792	-0.00535969	-0.0337328	-0.0200038	-0.0101068	-0.0363603	-0.0282683	-0.00808968	-0.00810753	-0.011259
M576T439_1	0.0932951	0.0835234	0.0773415	-0.0658047	0.0780057	0.0538819	0.285395	0.0265294	-0.1042	-0.179297	-0.0617138	-0.10152	-0.161693	-0.088001	-0.0580176	-0.0900905	0.0260705	0.162555	0.0931975	0.186627	0.0429372	-0.0795338	-0.200393	0.0966429	-0.0402279	-0.0382562	-0.0372546
M543T181	0.0135114	-0.00801877	-0.0122146	0.0173053	-0.00974597	-0.023756	-0.00881313	0.0142541	-0.012723	0.000553553	0.021444	0.0591352	-0.018232	0.0076544	0.0670719	0.0268952	-0.0199782	0.0152031	-0.000932746	-0.0237352	-0.0516088	-0.04869	-0.00467856	0.0155886	-0.00361981	-0.00632692	-0.00554317
M326T338	0.0581803	0.00353603	0.140236	-0.0187003	-0.0187989	0.00171717	-0.0316017	0.00967712	-0.0370742	-0.0446464	-0.0348238	-0.0308043	-0.0379167	-0.0318394	-0.0188468	-0.0173144	-0.0238963	0.0957456	-0.0121493	0.025232	0.0772752	-0.0239229	-0.0177867	-0.0120531	-0.00232073	0.00400949	-0.00111297
M634T42	0.0697954	-0.0268498	0.139744	-0.0237318	-0.0307938	0.0362268	-0.0856406	-0.0858641	-0.0664259	-0.0133635	-0.0705658	-0.120363	-0.0660424	-0.0171806	-0.079097	-0.0687547	-0.0165224	0.146821	-0.104722	0.067921	-0.000147278	-0.0161791	0.00085692	0.0671033	0.124247	0.12457	0.114958
M791T37	0.0294338	-0.0473254	0.0266523	0.0471503	-0.100095	-0.0207557	-0.0142597	0.0302705	-0.0740977	-0.0349195	-0.0560854	-0.0477431	-0.0449016	0.00544989	-0.074626	-0.0836053	-0.00762688	0.0065817	0.202185	0.0219015	0.10344	0.0362327	-0.0338961	-0.00342593	0.0425725	0.0428176	0.0486763
M261T268	0.0219534	0.155258	0.105731	0.0454447	-0.0350653	0.0395161	0.00408383	-0.0362741	-0.0281548	-0.0193492	-0.0620719	-0.0504973	-0.0247245	-0.0459509	-0.0318258	-0.0514287	0.00801945	0.033578	0.0580222	-0.0223153	0.0162802	-0.011546	-0.0459402	0.0301726	-0.0168026	-0.0184974	-0.0176153
M384T178	-0.0234661	-0.0111688	0.00867335	-0.033346	-0.0395029	0.0817587	0.0629844	-0.00383858	0.0386819	0.0385081	-0.0150879	0.00970383	-0.0140644	0.0125432	0.0347425	0.0133116	-0.0190932	0.0209477	-0.0358605	-0.0455244	-0.0187817	-0.0375533	-0.0205021	-0.0314397	0.00903579	0.00786262	0.0104759
M86T241	-0.00670643	-0.00646863	-0.0526225	-0.0729856	0.0564879	-9.59535e-05	0.00400977	0.134965	0.0162224	-0.00361205	0.00477856	0.0420334	-0.0664622	0.0337724	0.102742	0.0231261	-0.0533353	-0.0718479	-0.0248056	-0.0201375	-0.0476789	-0.0711641	0.00359017	-0.0337548	0.042947	0.0326091	0.0343938
M497T287	0.00145996	0.0101358	-0.0466487	-0.069442	0.0235807	-0.021975	-0.0115387	0.0172229	-0.0107319	-0.0110812	0.0174378	0.00600422	-0.00523822	0.0343679	0.0615625	0.033448	-0.0161451	-0.0130255	-0.0249512	-0.0131695	-0.0221499	-0.0210804	0.0201871	-0.00673806	0.0233915	0.0201877	0.0249291
M352T42	0.166757	-0.101158	0.165928	-0.063631	0.259779	0.0740397	-0.0802983	-0.101974	-0.193331	0.00364183	-0.155035	-0.205121	-0.208495	0.0124488	-0.084477	-0.14932	-0.134112	0.189369	-0.0278838	0.127728	-0.0326319	-0.0987874	0.174457	0.00132508	0.155102	0.155723	0.149956
M144T268	0.01443	0.329924	0.240744	-3.73922e-05	-0.111992	0.055666	0.0375548	-0.098246	-0.0766966	-0.105465	-0.149604	-0.111792	-0.0700568	-0.0812626	-0.0125211	-0.111579	0.0257678	0.0980714	0.14726	-0.0874203	0.125405	-0.0669857	0.00602838	-0.0327412	0.00922519	0.00966776	0.0166553
M683T323_1	0.0133945	-0.0257843	0.0321281	-0.00702635	-0.0324024	-0.0050878	-0.010326	0.0127003	-0.00502745	0.00846192	6.39908e-05	-0.0278884	-0.0258807	-0.00537446	-0.0286282	-0.0221725	-0.0296268	0.0278199	0.00595812	0.0433718	0.0505389	0.000161887	0.00715558	0.0388952	0.00349965	-0.0198168	0.000892306
M476T370	0.0956823	0.0837546	0.104943	-0.0461789	0.0541011	0.0824895	-0.006218	-0.0312996	-0.016141	-0.0690312	-0.0646235	-0.0652552	-0.0824945	-0.0739839	-0.0229725	-0.0456138	0.00724647	0.099886	-0.0688958	-0.00846158	0.0946571	-0.021373	-0.0521607	0.0501011	-0.000772362	0.00152177	0.00109199
M321T457	0.0435185	-0.0389986	-0.0306763	-0.0465751	-0.00111453	0.00462954	-0.0258331	-0.0255285	0.0304612	0.0335397	0.0155765	0.0179322	-0.0227344	0.0319411	0.0964416	0.0376869	-0.0252888	0.0125261	-0.0171193	-0.0269283	-0.0413134	-0.0213213	0.0048148	0.0278582	-0.00913803	-0.0128318	-0.0115248
M567T213	0.053803	0.00417927	0.138979	0.0713057	-0.0457119	-0.0243022	0.114768	-0.0418909	-0.0336814	-0.0468723	-0.0456068	-0.049866	-0.0143095	-0.0444321	-0.0523715	-0.0528954	0.0414583	0.0433681	-0.0565184	0.0300743	0.121716	0.0255627	-0.0651866	0.0155432	-0.0302768	-0.0286593	-0.0281762
M308T352	-0.0177936	0.0288025	-0.0198806	0.021768	0.0381133	-0.0273548	-0.00887879	0.00764462	-0.0212113	0.0423146	0.0216392	0.0433164	0.0330536	-0.000973543	0.0267475	0.0221509	-0.0142172	-0.0216434	-0.00300735	-0.0294838	-0.0178539	0.00481015	-0.0296755	-0.0128279	-0.0222067	-0.0221467	-0.0212057
M259T172	0.00773056	-0.0217867	-0.00743796	-0.0472701	0.0200896	-0.0221442	-0.00244631	-0.0123139	-0.0209172	0.0124854	0.0323824	0.0526675	0.0166907	0.00168063	0.0207631	0.0445546	-0.0215198	0.0070948	-0.0168011	-0.00326446	-0.0106937	-0.0177448	0.0015703	-0.0055087	-0.00123578	-0.00101688	-0.0056079
M448T173	-0.0290485	0.0201279	0.0386987	-0.0526055	0.0193562	-0.02343	0.000354293	0.0194679	0.0080133	0.0263305	0.0187626	0.0574297	0.0114468	-0.0121987	0.0130027	0.0100338	-0.0122633	0.0129597	0.00576623	-0.0698045	-0.0082067	-0.0315534	-0.022474	-0.0112291	0.00568771	-0.00175969	0.00713545
M369T384	-0.0808952	-0.0697597	-0.131304	-0.113442	0.10604	-0.0788481	0.119997	0.0216537	-1.05392e-06	0.0984223	0.0079427	0.0654412	0.148177	0.256105	0.172417	0.139375	0.0172943	-0.0833729	0.0482052	-0.131973	-0.128263	-0.0594982	-0.0102316	-0.0638559	-0.085584	-0.0797238	-0.0843162
M422T512_1	0.0800939	0.0171171	0.124658	0.0143466	0.0188224	0.043628	-0.00798992	-0.0147115	-0.0293568	-0.0571148	0.00721165	-0.0680557	-0.0396724	-0.070923	-0.0122907	-0.0159814	-0.0205048	0.0917084	-0.043118	0.00777595	0.0668774	-0.0100281	-0.056656	0.0488501	-0.026365	-0.0263711	-0.0219502
M317T229	-0.00500715	-0.0282912	-0.0130416	-0.0178501	0.0155694	0.021662	-0.000904977	0.0266834	-0.00617997	-0.00946147	0.0150019	0.006588	0.0525122	0.0168315	0.0233166	0.0192215	0.00294654	-0.0270573	-0.00919751	-0.0107634	-0.0184314	-0.0294223	-0.0106414	-0.00415303	-0.00441798	-0.00386713	-0.0016451
M699T297	-0.0246137	-0.0125222	0.00302785	-0.0131685	0.00267299	-0.0154508	0.0433184	0.0214683	-0.00052522	0.0251062	0.0140278	0.0561037	0.0142809	0.0174545	-0.0153207	0.0188125	0.000614071	-0.0265384	0.0205772	-0.00887147	-0.0266352	-0.0299624	-0.025255	-0.0166702	-0.00798937	-0.00659269	-0.00734874
M456T350	-0.0311412	0.0712293	-0.05547	-0.0122617	0.0639451	-0.0143608	-0.0117781	-0.0200771	-0.0115049	0.0273681	0.0429164	0.0894888	0.0660732	0.0115717	0.0450327	0.0190207	-0.00969244	-0.000961212	-0.0143248	-0.0442116	-0.0376843	-0.00296314	-0.0772864	-0.0258848	-0.0210064	-0.0236753	-0.0223618
M317T166	0.0807411	0.0251855	0.0796299	-0.0270385	-0.037945	0.0223636	0.0217324	0.0012161	-0.00521034	-0.0453956	-0.0407355	-0.0811937	0.00791418	-0.0685986	-0.074193	-0.0479673	-0.00817899	-0.00673627	-0.0378669	0.0770816	0.0629428	-0.00489183	-0.0180446	0.0602357	0.0160075	0.0314407	0.0175051
M413T298	0.157601	0.0660831	0.105878	-0.232985	-0.137436	0.207826	-0.24366	-0.194757	-0.140218	-0.314796	-0.135787	-0.21286	-0.157188	-0.178051	-0.0348988	-0.142014	-0.136262	0.482349	-0.233662	0.0440199	0.382488	0.0832963	-0.169911	0.216193	0.306108	0.307201	0.305444
M646T326	-0.00192481	-0.00661745	0.0161883	0.0138872	-0.0377029	0.0115146	-0.0023579	-0.00190837	-0.0134431	-0.0174085	0.00256021	-0.0318026	-0.0213097	-0.0147405	0.0185246	-0.0121723	-0.00473229	0.058791	0.0266547	0.00282351	0.0168853	-0.00688226	-0.0127678	0.0114576	-0.00572038	0.00579648	0.00640726
M581T489_3	0.0425684	0.0696126	0.102368	0.0121362	-0.0411267	0.0362596	0.0192087	-0.0680091	-0.0361044	-0.0531785	-0.0295756	-0.0205418	-0.0171897	-0.0642424	-0.0562129	-0.0204296	-0.00316946	0.0762434	-0.0293135	-0.0125654	0.0618944	0.05893	-0.052503	0.0936081	-0.0273096	-0.0208196	-0.0205379
M718T298	-0.0207496	-0.00463523	-0.04178	-0.00225208	-0.00954725	-0.00586025	0.0483255	0.0286467	0.00281636	0.0496734	0.00643497	0.0458449	0.00930801	0.00976366	-0.0195304	0.0256043	-0.00468221	-0.0273336	0.024297	-0.00392151	-0.0212091	-0.0346242	-0.0294352	-0.0134123	-0.00526049	-0.0016692	-0.00481226
M495T172	0.0078129	-0.0158706	-0.046848	-0.065433	0.0502436	0.00185139	0.0187874	0.0435084	-0.0160064	0.038243	0.0280857	0.0432655	0.00809001	0.0417006	0.0142073	0.0190048	-0.0332487	0.000467575	0.00945792	-0.0855397	0.00244636	-0.00365085	-0.0335074	0.0264138	-0.0220012	-0.0165929	-0.0148874
M437T214	0.0312477	0.0155007	0.0198379	-0.0149092	-0.0248764	0.0170025	-0.00529791	-0.0210699	-0.00803534	-0.0153094	-0.00646156	-0.0247818	0.00972335	-0.0215847	-0.0430429	-0.0301422	0.0200218	0.0431421	-0.00761403	0.0434802	0.0420424	0.00388817	-0.0360865	0.0350104	-0.0162372	0.00336733	-0.00881544
M230T249	0.00205801	-0.0278641	-0.0173036	-0.00569363	-0.0605349	0.113001	-0.00526797	-0.0371251	0.0745297	0.0828293	-0.0387676	0.0911067	0.0440872	0.0816802	-0.027398	0.0915768	-0.0158691	0.0108605	-0.137852	-0.0370089	-0.0614226	-0.030102	-0.0178308	-0.00446047	-0.024312	-0.0202397	-0.0226767
M511T398	0.107256	0.0440424	0.397267	-0.0384956	-0.0480994	0.0920173	0.0472698	-0.0226022	-0.0926893	-0.134607	-0.0926454	-0.0818394	-0.0933712	-0.0875798	-0.048939	-0.0431188	-0.00295986	0.0874664	0.0490668	0.0212045	0.146266	-0.0828915	-0.128581	-0.013711	0.00393396	0.0105661	0.0057741
M608T42	0.0861093	-0.0511512	0.0593537	0.0163354	-0.0844945	0.0366459	-0.0800586	-0.0310462	-0.0466566	-0.00730875	-0.0512252	-0.0842607	-0.0466492	0.0172629	-0.0493272	-0.054044	-0.0643875	0.129726	-0.0201364	0.0524284	0.031452	0.0208127	-0.00623984	0.0182065	0.060673	0.0729384	0.0750416
M267T324	-0.0081117	-0.0307858	-0.0476266	-0.0490403	0.0207924	-0.0184521	0.0215035	0.0182165	-0.0152499	8.1643e-05	0.00461006	0.0243297	0.013973	0.0556138	0.0617972	0.0616695	-0.0224552	-0.0189512	-0.00191025	-0.0444184	-0.0471517	-0.0251342	0.0432727	-0.00417141	0.00182949	0.00248676	0.0032826
M307T217	-0.332179	-0.236621	-0.395905	-0.347995	0.16173	-0.0951712	-0.179682	0.16508	0.387705	0.221943	0.556911	0.296918	0.267216	0.441169	0.116353	0.244827	-0.134202	-0.2887	0.74126	-0.197196	-0.392102	-0.181053	-0.171342	-0.118377	-0.175212	-0.177889	-0.177486
M577T439	0.0514183	0.0646305	0.0276657	-0.0351793	0.00893947	0.0249736	0.124568	0.0237654	-0.0463322	-0.108785	-0.0173256	-0.0459702	-0.0800069	-0.0517524	-0.0181898	-0.011623	0.00951513	0.0822091	0.0425983	0.078178	0.0452679	-0.051798	-0.0962476	0.0408407	-0.0220541	-0.0196721	-0.019634
M351T351	-0.0463714	0.164158	-0.0657185	0.0103238	0.108743	-0.0568474	-0.0170636	-0.000352925	-0.0153477	0.0652962	0.077565	0.146947	0.0840147	-0.0151684	0.0262883	0.0275506	-0.0229865	-0.0376	-0.0224119	-0.0520434	-0.07375	0.0215761	-0.0701254	-0.0529027	-0.0602374	-0.0602311	-0.0633041
M293T414	-0.0161125	-0.0338897	0.00879562	0.00553192	-0.00268694	0.0211797	0.0272902	-0.00128075	0.0269478	0.011811	0.0312145	-0.00642956	-0.0132711	0.0262944	-0.0170111	0.0270305	-0.0202198	-0.0116436	0.00272168	-0.0143532	-0.0184708	-0.00360196	-0.0194075	0.00414211	-0.00721792	-0.00676355	-0.000599654
M676T42	0.103359	-0.0786465	0.0934315	0.0964157	0.0691331	-0.0540555	-0.0554829	-0.0279765	-0.0265343	-0.0141986	-0.108459	-0.0432911	-0.0630558	-0.0346496	-0.110066	-0.130068	-0.00686112	0.11052	-0.0527739	0.0321666	0.00646654	0.0855842	0.000501971	0.014485	0.0690857	0.0611199	0.0638494
M159T166_2	0.734677	0.64483	1.69571	0.946393	-0.933841	0.409679	-0.140139	-0.283406	-0.278895	-0.73366	-0.777654	-1.22034	-0.148424	-1.04693	-1.33749	-1.35307	0.638694	1.3786	-1.07884	1.70922	1.289	0.240805	-1.51335	1.14915	-0.0139233	0.018844	0.00436093
M654T173	-0.0230417	0.00987187	-0.0284666	-0.0203559	0.0249195	-0.0139531	5.28755e-05	0.0475872	-0.00767092	0.00575443	0.0145739	0.0246154	0.00861489	0.00768227	0.0157787	0.035273	-0.0119725	-0.00240668	0.0144479	-0.0384575	-0.0102092	-0.00766812	-0.0153115	-0.0108351	-0.00776082	-0.00402149	-0.00704068
M326T183	0.0675407	-0.0884121	-0.0422937	-0.0816245	-0.021611	-0.00584367	-0.0243076	0.00506994	-0.0232556	-0.0133133	0.100147	0.0579386	0.00569979	0.107153	-0.02152	0.0901442	-0.0335952	0.0177689	-0.00425418	0.0477501	-0.0384482	-0.0436593	-0.057523	-0.00732914	0.00135241	0.00393321	0.00249203
M159T214	0.351013	0.157311	0.527126	0.187328	-0.325573	0.0600893	0.348929	-0.306911	-0.061295	-0.265182	-0.324427	-0.455378	0.00393682	-0.354667	-0.42732	-0.442348	0.215891	0.448925	-0.382748	0.370294	0.586355	0.194198	-0.5143	0.35949	0.0153786	0.0162311	0.0176531
M746T483	-0.0160603	-0.0390585	0.0230639	0.00193615	0.0334598	-0.0287317	0.0388703	-0.00344721	-0.0315625	-0.00247505	-0.00503279	-0.0201171	-0.0354112	0.0149543	-0.0335022	-0.00011332	0.0131117	0.0286415	0.0544789	0.0294393	-0.0153996	0.0115479	0.00815786	0.0334172	-0.0229152	-0.0168605	-0.0203915
M476T317	0.00511723	-0.00963233	0.00861507	-0.0243041	-0.0247944	-0.0131134	-0.0105774	-0.0167742	-0.0151528	-0.0167559	-0.0163285	-0.0272157	-0.0177384	-0.0209917	-0.0230639	-0.0186011	-0.00713226	0.0829333	-0.0142592	0.023566	0.00132217	0.0234032	-0.0176855	0.042615	0.0354659	0.0362968	0.034786
M269T257	-0.0485685	0.0103776	-0.0358197	-0.0519657	0.0290479	-0.00382637	-0.0409657	-0.00904355	-0.00399431	0.00260778	0.0253787	0.0676389	0.0830753	0.0312445	0.023045	0.00609255	-0.0430753	0.00212652	0.0106791	-0.0150884	-0.0134256	-0.0099719	-0.0384812	0.0030279	0.00102145	0.0172821	0.00158072
M256T358	0.140627	-0.0844219	-0.0197726	0.0501377	-0.142839	-0.05012	-0.0114486	-0.106364	-0.0807429	-0.0288223	-0.0692215	0.0410913	-0.10359	0.0337004	-0.0671287	-0.0934437	0.148295	0.0616976	-0.065215	0.147543	0.0716394	0.0123094	0.145497	0.0034784	0.0367461	-0.00145473	0.0318231
M527T478	0.0602893	-0.0241013	-0.0346817	-0.0256933	0.0606623	-0.0363557	0.0415836	0.00669935	0.0120723	-0.032964	0.0713437	-0.013855	0.0130305	0.000205309	0.063113	0.0435926	-0.0272295	0.00466655	-0.00259656	-0.049343	-0.0231817	-0.0178771	-0.0632232	-0.0457617	0.00716619	0.00402591	0.00841311
M277T154	0.0619903	-0.0237208	0.0490424	-0.052009	-0.0379276	0.0219777	0.0266687	-0.00901998	-0.0334454	-0.0363975	-0.00330284	-0.038511	-0.0359362	-0.00457141	-0.026451	0.0198998	-0.0243595	0.0245907	0.0125839	0.0324968	0.0356627	-0.0386548	0.0631931	0.0436206	-0.00735988	-0.0134664	-0.00659325
M585T510_2	0.0274735	0.0366557	0.0747741	0.0131188	-0.00464485	0.0182443	-0.033885	0.00429121	-0.0133548	-0.0413554	-0.00866307	-0.0245632	-0.0543169	-0.019105	-0.0488001	-0.00527652	-0.00514491	0.0422787	0.0490383	0.0984577	0.00439505	-0.0222685	-0.0134975	-0.0127844	-0.0213337	-0.0217928	-0.0179406
M311T293_1	0.018133	-0.0352544	-0.0330706	-0.0563131	0.0038648	0.04491	0.0168321	0.0225859	0.00968638	0.0236778	0.0130374	-0.00948045	0.0280059	0.044486	0.0132489	-0.0136849	-0.0195988	0.00168132	-0.0079877	0.00122959	-0.0304207	-0.0329454	-0.0143014	0.00789064	-0.000841193	0.00428113	0.000347702
M381T462	-0.0047505	0.00784948	-0.0390658	-0.0451693	-0.00703163	0.02526	0.037524	0.0341168	0.0276391	0.0892303	-0.00665095	0.0270981	0.0288923	0.0388599	-0.0305285	0.0240443	-0.0234591	-0.0440297	-0.00320922	-0.00693577	-0.0214976	-0.0588801	0.00730088	-0.0426539	-0.00237232	-0.00221838	-0.00936236
M295T166	0.199558	0.155429	0.419482	0.20715	-0.245306	0.0878963	-0.0392705	-0.0562296	-0.088135	-0.200528	-0.214049	-0.30426	-0.0384828	-0.282125	-0.351635	-0.359723	0.173954	0.360242	-0.28683	0.399723	0.354458	0.0707228	-0.39996	0.281128	0.0541938	0.0549898	0.0476075
M280T134	0.00360701	-0.047533	0.108833	-0.0259155	-0.0370763	0.0290491	0.0206894	0.0121053	-0.0596217	-0.0477185	-0.0310937	-0.043551	-0.0723126	-0.0339938	0.0249729	-0.0230059	-0.0375915	0.0211583	-0.00380999	-0.0156589	0.00252714	-0.00706581	-0.0330438	0.034267	0.0902188	0.0849349	0.0866287
M653T494	-0.00928608	-0.00332564	0.0435682	-0.032748	0.0273657	0.0301354	0.0176559	0.0158137	-0.0570458	-0.00496425	-0.0262989	-0.125355	0.00980991	-0.0266722	0.0269391	-0.0676569	-0.0214539	0.0514754	0.0546094	0.0500476	0.0324868	0.00837408	-0.0222499	0.107784	-0.0125656	-0.0123135	-0.054129
M272T151_2	0.278762	0.0913662	0.399173	-0.0228616	-0.0491291	0.104903	-0.140954	-0.172462	-0.0584804	-0.0603233	-0.147294	-0.175305	-0.124772	-0.0626846	-0.0770138	-0.114502	0.0683707	0.2453	-0.18147	0.100787	0.269944	0.022293	-0.140743	0.226066	-0.087626	-0.0973095	-0.0940353
M553T259	-0.0373125	0.00584898	-0.0292388	-0.0475957	0.0279044	-0.0116483	0.0277235	0.0137647	-0.00128423	0.018452	-0.0119943	0.0560607	0.0334246	0.0446438	0.0302523	0.0246557	-0.0116022	-0.0207441	0.0224335	0.00563101	-0.0104141	-0.0529544	-0.0350241	-0.0145498	-0.00795625	-0.0104703	-0.0080065
M538T351_1	-0.0442515	0.041642	-0.0223887	-0.000981761	0.0422378	-0.0253483	0.0163749	-0.00952917	0.0151024	0.0282013	0.00263575	0.0632382	0.0445207	0.020755	0.025849	0.00157389	-0.0158567	-0.0100252	-0.00758735	-0.0315344	-0.0262305	0.0163149	-0.0499552	0.00105721	-0.0256709	-0.025597	-0.0245465
M478T352	0.0071769	-0.00968872	-0.0228965	0.0215361	0.016774	-0.0299496	0.0105921	0.00775549	-0.00781319	0.018924	0.0303481	0.0337786	0.00888572	-0.00398501	0.0173795	0.0248511	-0.0160315	0.00254127	0.00701679	-0.0272344	-0.0332598	0.000320977	-0.00553316	-0.00697449	-0.0167081	-0.0121509	-0.0156553
M451T213_1	0.0435144	-0.0116214	0.0691758	0.0318612	-0.0140073	0.00531559	0.0504308	-0.0222358	-0.000950967	-0.0256199	-0.0264559	-0.0352836	-0.0123368	-0.0303297	-0.0396738	-0.0363276	0.0185921	0.0370129	-0.0301031	0.0284797	0.0670657	0.0175521	-0.0501636	0.0278662	-0.0217641	-0.0217467	-0.0182463
M288T427	-0.0813348	-0.0618882	-0.127379	-0.134998	0.0852617	-0.0350976	0.0239577	0.0261254	0.0102015	0.0548658	-0.00786516	0.127628	0.0706434	0.162628	0.11594	0.113404	-0.0188484	-0.0667583	0.0188894	-0.100077	-0.131216	-0.0608959	0.111015	-0.0624719	-0.0118332	-0.0101165	-0.00977964
M440T258	-0.0176546	-0.00219712	-0.0215407	-0.0328974	-0.00248782	-0.0223891	-0.0188686	-0.0214107	0.0104237	0.025216	0.0109806	0.0324565	0.0490542	0.0441288	0.0270675	0.00782987	-0.0294447	-0.0217708	0.00493938	-0.0040799	-0.0153783	-0.0103642	-0.0261885	0.0377559	-0.00708489	0.00158709	0.00231809
M126T515	0.0294163	-0.0342947	-0.0512397	-0.0656318	-0.0638879	0.0723583	-0.0160641	0.00580755	0.0383382	0.0320238	-0.0110176	0.0478153	0.0715631	0.0211248	0.00354474	0.0599653	-0.0711737	-0.0180954	0.0480217	-0.0392925	-0.00934063	-0.0585531	-0.00448197	-0.00382417	0.0049274	0.00499608	0.00699478
M208T259	-0.0253842	-0.0329229	-0.0299318	-0.0750255	0.00601856	0.0274	-0.0149251	0.035473	0.0556935	0.0479678	0.0835432	0.0412008	0.0666549	-0.00341112	0.00973498	0.00254633	-0.0104963	-0.037479	0.0153117	-0.0485644	-0.0208021	-0.0329611	-0.0753757	-0.00165166	0.00965396	-0.00209353	0.00982582
M291T341	-0.00314708	-0.0187178	-0.0235674	-0.035804	-0.0105342	-0.00963121	-0.00831285	-0.0355164	0.0299778	0.024055	0.00187312	0.0080414	0.0435189	0.045656	-0.00629553	-0.00453779	-0.0304879	-0.0244445	0.0104635	0.0103741	0.010644	-0.0213861	-0.0245018	-0.00548498	0.0258978	0.0260448	0.0258233
M838T239	0.000204177	-0.0101481	0.0120406	0.0326282	0.0379785	-0.00111348	0.0236337	0.0174147	-0.0160926	0.00148604	0.0213458	0.0175716	-0.0201163	0.00190111	0.0191741	-0.00249283	-0.0269718	0.00125561	-0.0194612	-0.0189111	-0.0178703	-0.0184529	-0.0101564	0.00841663	-0.0118926	-0.0100113	-0.0113598
M373T174	0.000566778	-0.0359306	0.0017002	-0.0429865	-0.0102957	-0.0304805	-0.030727	0.0275517	-0.0175563	0.0533919	0.0351	0.027766	-0.0206544	0.0171396	0.0511697	0.0954064	-0.0342503	-0.041382	0.021589	-0.00610915	-0.0152583	-0.0541435	0.0170312	0.00295661	-0.00530566	-0.00516622	-0.0011228
M226T177	-0.229482	-0.132654	-0.163267	-0.219317	-0.149368	0.941928	1.71507	-0.0518526	0.0685642	0.0367028	0.0943149	0.0368412	-0.10729	-0.170023	-0.134008	0.0926027	-0.16492	-0.102705	-0.139301	-0.199085	-0.188271	-0.168951	-0.208248	-0.13942	-0.105532	-0.105268	-0.107059
M89T258	-0.0111492	-0.0164636	0.0844859	-0.0871592	-0.0593778	0.0183292	-0.0760731	-0.0285567	-0.0737491	0.00657094	-0.0311857	-0.0329114	-0.0111021	-0.0612311	-0.0555347	-0.0316326	-0.0440802	0.0817819	0.0114042	0.0948772	0.0951722	0.011661	-0.0420686	0.0829094	0.0554369	0.0616784	0.0579676
M448T168	-0.76749	-0.339672	-0.69215	-0.594879	0.720238	0.145541	0.795707	-0.243872	1.0742	0.176573	0.011451	0.195698	0.185526	1.67241	0.85525	-0.0509885	-0.41458	-0.545045	0.468641	-0.593653	-0.584617	-0.656813	0.463059	-0.636133	-0.213032	-0.219192	-0.212179
M1119T352	0.0148745	0.0205338	-0.0251874	-0.0112061	0.0246641	-0.0220207	0.00379477	-0.0206536	-0.00845679	0.0238511	0.0241252	0.00520051	0.0184473	-0.000565908	0.0163689	0.00253453	-0.0208045	0.00414054	-0.00120184	-0.0119684	-0.030678	-0.00512832	0.00148444	-0.0031844	-0.00114286	0.00249805	-0.000319052
M121T467	-0.0357884	0.0296637	0.0329877	-0.00519474	-0.0703688	-0.0374308	-0.0595165	-0.0572689	-0.0393417	-0.0475287	-0.0496353	-0.0534024	-0.0493077	-0.0524037	-0.0442552	-0.0579268	0.0415822	0.232656	-0.0666603	0.0732688	0.0481301	0.143749	-0.0300849	0.143667	0.00589448	0.00156916	0.00294678
M249T489	0.0179129	0.00664312	0.0259279	-0.03009	0.00719045	0.00197623	-0.0790114	0.0374253	0.0392213	-0.00397738	0.0675453	-0.0191279	0.0412218	0.076807	0.0522512	-0.0264947	-0.0329973	-0.0335477	-0.0370384	-0.0753235	-0.0843124	-0.00142616	0.00544096	0.0321974	0.00445825	0.001127	0.00600074
M361T174	-0.0290343	-0.0190616	-0.0396396	-0.0405229	0.0381116	-0.0255793	0.00553692	0.0242525	-0.0248087	0.0830836	0.0178299	0.103613	0.0516041	0.0768598	0.0112757	0.0187698	-0.0217799	-0.032884	0.0398536	-0.028384	-0.0318296	-0.0488931	-0.00208756	-0.0346309	-0.0329262	-0.0262336	-0.0324958
M442T292	-0.032929	-0.0278532	-0.0457418	-0.0607574	0.0198713	0.00981942	0.00237602	0.0473987	0.000143078	0.0419024	0.0119618	0.00284684	0.0157312	0.075875	0.0108377	0.0156124	-0.0230577	0.00276839	0.0106805	-0.00411788	-0.00579469	-0.0187511	-0.050463	-0.00413541	-0.0221154	0.0131263	0.0147655
M375T351	-0.0753781	0.272741	-0.108154	0.0411697	0.17343	-0.103934	-0.0200268	0.00259954	-0.0432689	0.0876988	0.132033	0.228934	0.147707	-0.0404182	0.0532523	0.0650153	-0.0366589	-0.0662877	-0.0355075	-0.0956509	-0.13085	0.0346057	-0.11576	-0.0883413	-0.0936416	-0.092627	-0.0926819
M530T402	0.0104664	0.0225782	0.0139071	-0.0325702	-0.00169016	0.0284365	0.0337016	-0.0059533	-0.0175569	-0.0159069	-0.0179431	-0.00295342	-0.0258066	-0.0315562	-0.0161198	-0.0112346	0.0121519	0.0283292	0.0128036	-0.00826825	0.0213084	-0.0112745	0.00286025	0.00524436	-0.00160513	-0.0016975	0.010349
M442T441	0.0742587	-0.01331	0.305351	0.00106384	-0.0180061	-0.0125459	-0.0217375	-0.0250909	-0.04776	-0.0659212	-0.0353161	-0.0456114	-0.06355	-0.0369099	-0.0150065	-0.0409902	-0.0157548	0.0879647	-0.0108597	-0.00263803	0.0629883	-0.0243177	-0.0812995	0.00709837	0.00417285	0.0130196	0.0207077
M645T351	-0.0550729	0.169023	-0.0615995	0.016202	0.107853	-0.0582032	-0.0121536	-0.00224347	-0.0249285	0.0532179	0.0749457	0.156009	0.0954361	-0.02391	0.0289764	0.026919	-0.0408164	-0.0306958	-0.028538	-0.0656664	-0.0651812	0.0176949	-0.0663572	-0.0523156	-0.0505387	-0.0542806	-0.0537755
M508T193_1	0.00931081	-0.045554	0.11069	0.14777	-0.0522395	0.181069	-0.00738272	-0.0233896	-0.0792458	-0.0842003	-0.0781276	-0.0430555	-0.0755886	-0.0222371	0.0135556	-0.113485	-0.00972858	0.0653983	-0.052068	0.10728	0.00887374	0.103707	-0.0626739	0.0804164	-0.0231891	-0.0287264	-0.0271792
M397T361	0.0287839	-0.0251718	0.197223	-0.0503285	-0.0242999	0.0641032	-0.055713	-0.0416714	-0.06204	-0.0226528	-0.0752092	-0.051304	-0.0603619	-0.0582952	-0.0496093	0.0161058	-0.0218892	0.0152645	-0.0389256	0.00831467	0.145071	-0.0408409	0.132512	-0.0197483	0.02552	0.0259155	0.039248
M535T32_1	0.0480407	-0.0590141	0.0266347	-0.0403202	-0.041026	0.0224844	0.00166056	-0.0135217	-0.0362193	0.0212386	0.0288495	0.0100378	-0.0168004	0.0118462	0.0492397	0.00428738	-0.0653519	-0.00759957	-0.0165585	-0.0393063	-0.0186072	-0.0362523	0.018482	0.0410092	0.0302509	0.0375236	0.0389925
M835T351	0.00697014	0.0352296	-0.0312264	-0.0242913	0.0337233	-0.030668	-0.0159829	0.00263936	0.0117594	0.0369032	0.0167515	0.0434441	0.0441938	0.0134097	0.00813236	0.0148712	-0.0132597	0.0105921	-0.0162809	-0.0234539	-0.0237151	-0.00845627	-0.025236	0.00278878	-0.0352089	-0.0173624	-0.0162667
M327T349_2	-0.0178632	-0.0453656	-0.113079	-0.102133	-0.00996419	0.00863015	0.0124869	0.00486291	0.0369808	0.000315694	0.0502641	0.0750444	-0.00228338	0.0513968	0.0464274	0.090559	-0.0713858	0.0229297	0.000394806	-0.0494533	0.00260887	0.0171376	-0.00210921	-0.0427953	0.0132487	0.0137361	0.00940806
M326T442	0.320616	0.0724424	0.0629155	0.184696	-0.0998908	0.11882	-0.0857257	-0.133564	-0.126277	-0.114361	-0.085998	-0.113959	-0.0696016	-0.165742	-0.108596	-0.121161	-0.0191489	0.104964	-0.134194	0.22855	0.025935	0.142829	-0.181207	0.285116	0.00411801	0.00442131	0.00400295
M315T428	0.0676685	0.000120354	0.221614	-0.0701989	-0.041405	0.087666	-0.0711677	-0.0186067	-0.0666124	-0.0870918	-0.0947289	-0.0922369	-0.096592	-0.0379063	-0.0234372	-0.00202799	0.0502787	0.13443	-0.00653432	0.0299165	0.213895	-0.0423297	-0.134643	0.0401626	0.0195957	0.00954056	0.0106319
M222T403	-0.0796239	-0.0630775	-0.0645424	-0.0376476	0.233774	0.008345	0.0253778	0.116188	0.054128	0.00792172	-0.0330415	0.0265024	0.00903021	0.0714243	0.0627158	-0.0118348	-0.0296396	-0.0642948	0.0086787	-0.0480948	-0.0618964	-0.038245	-0.0361365	-0.00613938	-0.0198601	-0.015631	-0.0143801
M143T385	-0.0383999	-0.0443476	-0.0617705	-0.0452071	0.063914	-0.0320359	0.0625309	0.0419878	-0.00720943	0.0148552	0.0219724	0.0531241	0.00967163	0.0641385	0.0680068	0.0682756	-0.00748293	-0.0497042	0.0362116	-0.0707518	-0.044369	-0.0271814	-0.0149012	-0.0118997	-0.0178651	-0.0170439	-0.0145188
M367T238	0.0358968	-0.0217829	0.0238989	-0.0108724	-0.0190356	0.00532926	-0.0222547	0.0100193	-0.027341	0.00143616	0.0188119	0.0130093	-0.016505	0.0124512	0.0482841	0.0352916	-0.0324573	-0.00110461	-0.0134005	-0.00326416	-0.00883289	-0.0198997	-0.0103723	0.0156634	-0.00412315	-0.00537047	-0.00347523
M246T404	-0.00669437	-0.0579896	-0.0526243	-0.101798	0.0211656	0.0576939	-0.0257314	0.0416649	0.065137	0.0422818	-0.0208096	0.0236813	0.11054	0.0716711	0.0182659	-0.0122298	-0.0455594	-0.00178712	0.0437202	-0.0212875	-0.0174214	-0.0257406	-0.104859	-0.0139865	0.00146047	0.00737174	0.00386463
M492T340	-0.0452198	-0.0415964	-0.0219681	-0.0316385	0.0460658	0.0058139	0.0643894	-0.0184188	0.0213084	0.0692991	0.0540228	0.0797162	-0.034352	0.0286918	0.175919	0.0309624	-0.0603221	-0.0423219	0.0120527	-0.0127359	0.0184434	-0.108883	-0.0388925	-0.0728589	-0.0274385	-0.0238154	-0.0262234
M170T152	0.0520256	-0.0178965	0.0303172	-0.025278	-0.0197888	0.0278031	0.0759223	0.00114915	-0.020987	-0.0401404	-0.0235111	-0.0367397	-0.0293185	0.00329357	-0.023054	-0.00942283	-0.00139791	0.0155218	-0.0105538	0.0357164	0.0592497	-0.0291341	0.0148101	0.0256374	-0.0189934	-0.016465	-0.0187651
M397T351_1	0.0155868	-0.005534	0.00246004	-0.0254361	-0.00758819	-0.00844327	0.00306187	-0.020655	-0.0201249	-0.0113525	-0.0210864	-0.0198744	-0.00934526	0.00162506	-0.0110471	0.0272101	-0.00973011	0.028247	-0.00281103	0.0125646	0.0106679	-0.0116115	0.023428	0.0621815	-0.00660985	0.000538658	0.00367802
M385T175	-0.00696442	-0.0192423	-0.0151863	-0.0414947	0.0212559	-0.0234873	-0.0149719	0.013243	-0.0141256	0.0439062	0.0107279	0.00850094	-0.00628194	0.0587607	0.0622637	0.0737796	-0.0240762	-0.0367912	0.0321312	-0.0194975	-0.013865	-0.0410572	0.0384394	-0.00709975	-0.022679	-0.0342228	-0.0219655
M200T305	0.0268824	0.00458214	-0.0385293	-0.03644	0.018876	-0.0360636	0.0198478	0.0123111	0.0828263	0.0243592	-0.0180783	0.0702474	0.0798909	0.00707678	-0.0219513	0.0123503	-0.0534685	-0.0139279	0.0277329	-0.00485319	-0.029226	-0.040237	-0.0472505	-0.0299457	-0.00598382	-0.00334174	-0.0076863
M476T198	0.102462	-0.103007	0.351461	0.144968	-0.19243	0.0838465	-0.109127	-0.082271	-0.20762	-0.175787	-0.150289	-0.185718	-0.0763079	-0.0536283	-0.142248	-0.192312	-0.0932351	0.104663	-0.138433	0.149623	0.410382	0.354594	-0.12729	0.0747259	0.0869279	0.0808299	0.0852192
M603T351	-0.0388197	0.13424	-0.0558376	0.0132227	0.0971574	-0.0569438	-0.0173422	-0.00322631	-0.0177259	0.0414953	0.0685237	0.110583	0.0769676	-0.023092	0.0355107	0.0370195	-0.020009	-0.0280156	-0.0241738	-0.0548859	-0.0635196	0.0250573	-0.0627289	-0.0375793	-0.0459937	-0.0443567	-0.0455272
M343T447	0.0327564	0.0162457	0.176453	-0.0211539	-0.0133308	0.0164486	0.014525	-0.0185916	-0.00324532	-0.0428189	-0.0298698	-0.0333704	-0.0409397	-0.020679	-0.0176546	-0.0273958	0.00165494	0.0279025	0.0954321	0.00371159	0.0255024	-0.0365587	-0.0370149	0.0124597	-0.0260677	-0.0275334	-0.0268679
M313T214	0.0590298	0.0183394	0.0954723	-0.0101479	-0.0441019	0.00535683	0.0562409	-0.0473398	-0.0334381	-0.0333307	-0.0554037	-0.0711615	-0.00688245	-0.0552462	-0.0583972	-0.0613822	0.0239179	0.0894292	-0.0681556	0.0399177	0.0839388	0.0144235	-0.0844013	0.061014	0.030607	0.0248722	0.026829
M369T298	-0.00316386	-0.00213678	-0.0114085	-0.0342839	-0.00242573	0.00201275	-0.0152375	-0.0188718	-0.00410196	-0.0198831	-0.0133485	-0.0128177	-0.013672	-0.0145786	-0.0205116	-0.0184761	-0.0192279	0.0523571	0.029769	0.0301834	0.0432154	0.00889764	-0.0381484	0.0182233	0.0260996	0.0262273	0.0253084
M704T351	-0.0272248	0.0852514	-0.0164221	0.0105032	0.0727946	-0.0323632	-0.00975148	-0.0126302	-0.0114069	0.01898	0.0314345	0.0655382	0.056105	-0.00264809	0.0218775	-0.00164476	-0.0120596	-0.0158643	-0.012989	-0.0202433	-0.0293178	-0.00510844	-0.0412543	-0.0117079	-0.0340489	-0.0318747	-0.0339246
M885T352	-0.00421012	0.0111831	-0.00889762	-0.0533572	0.0171155	-0.0135163	0.0120878	0.00388276	-0.00537374	0.0123442	0.0114866	0.00603402	0.0151606	0.0225246	0.0222859	0.00593826	-0.0302761	0.0198796	-0.0244765	3.58108e-05	-0.00948135	-0.0179886	-0.0286694	0.00546847	0.00667362	0.0158723	0.00827378
M768T509_2	-0.0336493	0.153957	0.0073124	-0.0159267	-0.0409831	0.0308558	-0.0133905	-0.00665308	0.0296465	0.0789837	0.000714968	0.0105101	0.0078755	0.00102509	-0.0352314	0.0998519	-0.0232184	0.0193521	-0.00915594	-0.00597734	-0.0373556	-0.0615978	-0.071079	0.00122423	-0.0269777	-0.0300262	-0.0300871
M227T352	-0.0945923	0.3128	-0.163978	0.0402977	0.224255	-0.152695	-0.0189242	0.033785	-0.0703015	0.157806	0.218749	0.332433	0.195124	-0.0499719	0.049179	0.122347	-0.0578489	-0.0745935	-0.0404866	-0.153379	-0.193446	0.0445948	-0.182877	-0.104218	-0.128356	-0.120127	-0.125576
M301T471	0.0559386	0.0773052	0.108855	-0.0460086	-0.0418928	0.076357	0.0979571	-0.0569517	-0.0939651	-0.170557	-0.0902465	-0.0877526	-0.0885751	-0.0569527	-0.0789415	-0.0950693	0.0134306	0.271284	-0.0131034	0.0374665	0.0621079	-0.0426829	-0.168529	0.0508596	0.125342	0.0745269	0.0797971
M279T274	0.135222	0.0510673	0.145558	0.0323983	-0.0583528	0.106282	-0.0701697	-0.100476	-0.0508031	-0.0309509	-0.042938	-0.0692842	-0.0479054	-0.0724477	-0.0191147	-0.0785295	-0.0479342	0.0664917	-0.0607396	-0.0380223	0.11655	0.0232962	0.0662188	0.0353011	0.00244442	0.00273123	0.00410657
M597T351	-0.0279451	0.130643	-0.0360655	0.0181133	0.0704787	-0.0338548	-0.0130536	-0.00806829	-0.0109709	0.0166217	0.0376659	0.0852699	0.0272939	0.00431617	0.000158558	0.00785052	-0.017209	-0.0236496	-0.00585175	-0.0323982	-0.035181	0.00523223	-0.0401933	-0.018546	-0.0341115	-0.0327148	-0.0338302
M641T240	-0.0210649	0.00466039	0.0730008	0.00816615	0.0152749	0.00279945	-0.0382454	-0.00223528	-0.0609707	0.0214236	-0.0462544	-0.0399714	-0.0492773	-0.0510166	-0.0290606	-0.0283948	-0.00575562	0.0911231	0.13615	-0.00812382	0.0365961	-0.0169953	0.0162652	-0.023339	-0.000143863	-7.7769e-05	0.0154667
M638T41	0.0451715	-0.0528572	0.112991	-0.0389122	-0.0125106	0.0555931	-0.052831	-0.0130915	-0.0522981	-0.0620028	-0.0402609	-0.0693914	-0.0634036	0.00337734	-0.0684147	-0.0423552	-0.0455003	0.11501	-0.0183081	0.0229011	0.0239491	-0.0180742	-0.0115772	0.0938403	0.0571437	0.0647992	0.0670123
M558T173	0.000290912	0.00757281	-0.0533696	-0.0292452	0.0362747	-0.0313003	-0.0222824	0.0536747	0.0250748	0.0177918	-0.00219513	0.021468	0.03824	-0.013371	0.00105587	0.0251788	-0.0304782	-0.0360999	-0.00573312	-0.0117997	-0.0193833	-0.0221488	0.00994778	0.0141546	0.00618022	0.00650136	0.0140006
M402T352	-0.0196893	0.0469008	-0.0263941	0.0206807	0.0445515	-0.0237059	-0.0057538	-0.00292679	-0.0102117	0.012911	0.0609291	0.0528998	0.0435937	-0.00847675	0.0104536	0.015305	-0.0207184	-0.00774748	-0.0088281	-0.0250981	-0.0316493	0.00801894	-0.0296997	-0.0351105	-0.0172611	-0.0217717	-0.0212017
M242T470	0.0706812	0.0459977	0.122546	-0.0120607	0.00141121	0.0136661	0.070581	0.0182116	-0.0560704	-0.0602786	-0.0334589	-0.0299574	-0.0481111	-0.0151852	-0.0413262	-0.0223892	-0.0210146	0.0547979	0.0940458	0.0203328	0.0173887	-0.0422141	-0.0547912	0.0351543	-0.0471672	-0.0406901	-0.0400992
M621T351	-0.0460754	0.174955	-0.0568214	0.010124	0.112481	-0.0387689	-0.00604373	-0.00793567	-0.0183814	0.0479115	0.0672627	0.148992	0.0596682	-0.03029	0.021093	0.0199301	-0.0246533	-0.0317909	-0.0261275	-0.0577119	-0.0527669	0.0139227	-0.0603219	-0.0464295	-0.0561088	-0.0581191	-0.0579932
M593T299	0.0346968	0.0238199	0.049719	-0.0320632	-0.0452008	0.0240334	-0.0416963	-0.0321175	-0.0388509	-0.0413806	-0.0176292	-0.0259998	-0.0365007	-0.0522723	0.00261134	-0.0286303	-0.0184596	0.0751766	-0.0338818	0.0160267	0.0860834	0.00816158	-0.0392493	0.0461436	0.0435906	0.036177	0.0376921
M256T458	0.0746771	0.11068	0.387028	-0.0211909	-0.0339217	0.0787503	-0.0438123	-0.0520392	-0.11776	-0.0895771	-0.0537911	-0.107941	-0.0949512	-0.119763	-0.00956513	-0.076985	-0.00273482	0.235682	-0.00118221	0.168845	0.0218175	-0.114337	-0.106824	0.0400793	-0.0143393	-0.0143849	-0.0424581
M339T133	0.0128286	-0.236066	0.188743	-0.381375	0.105003	-0.189251	0.424526	0.0423533	0.0804699	0.449964	-0.0355555	-0.112316	0.189352	0.528974	0.127225	-0.12745	-0.176987	-0.128167	-0.15637	0.199002	0.127049	-0.327161	-0.120191	0.185025	-0.224276	-0.224397	-0.22095
M473T213_2	0.0550009	0.00842855	0.0540474	0.00833313	-0.0330846	0.0196292	0.0568988	-0.0281844	-0.0126338	-0.0257759	-0.0445142	-0.0517623	-0.00125865	-0.0216211	-0.0405334	-0.0467696	0.00260551	0.0766116	-0.0243652	0.04271	0.0782935	-0.0035475	-0.0617054	0.0531916	-0.0225908	-0.0157934	-0.02161
M444T400	0.144832	0.115029	0.266677	-0.0519481	0.0226415	0.22471	-0.0251135	-0.0476178	-0.0683156	-0.100243	-0.0665282	-0.0641603	-0.0962024	-0.0975407	-0.00284722	-0.0608122	-0.0268202	0.0332991	-0.0368849	0.110219	0.105268	-0.0292192	-0.114696	-0.0147033	-0.0415003	-0.0379638	-0.0395585
M481T351	-0.0743601	0.233812	-0.0918396	0.023453	0.165677	-0.0883842	-0.0145539	0.00501302	-0.0450443	0.086257	0.122675	0.201696	0.133451	-0.0386648	0.0443681	0.0650432	-0.0394892	-0.0753079	-0.051327	-0.0951904	-0.112879	0.0506051	-0.107011	-0.0745897	-0.072309	-0.0760601	-0.0750405
M622T351	-0.0295704	0.104735	-0.0368406	0.00259084	0.0510025	-0.0416761	0.00716261	0.000709723	-0.00329846	0.0178979	0.0543292	0.0770798	0.0554092	-0.00815065	0.0191824	0.0130919	-0.0205763	-0.0061234	-0.0175358	-0.0466158	-0.0391977	0.00935536	-0.0559444	-0.0199133	-0.0297353	-0.0296311	-0.0277375
M668T351	-0.0291841	0.0372429	-0.0383433	-0.0211943	0.056019	-0.011898	0.000561817	0.00178059	0.0104206	0.0116681	0.0341641	0.0337181	0.0608192	0.00793874	0.0421786	-0.00206309	-0.0258019	0.00987228	-0.0019797	-0.0258234	-0.0192734	-0.0201134	-0.0528293	-0.0207644	-0.0110761	-0.01095	-0.0150895
M823T351	-0.00195684	0.0414312	-0.0171564	-0.0324113	0.0169709	-0.0207621	4.82554e-05	-0.00871371	-0.0349189	0.0290418	0.0393677	0.0527004	0.0370077	0.0146469	0.0346296	-0.000263283	-0.0356232	0.014573	-0.0296935	-0.0258249	-0.0448133	-0.014622	-0.0302708	0.00310261	0.00344252	0.00366588	0.00640168
M591T217	-0.0493809	-0.0310337	-0.0554563	-0.060728	0.0488651	-0.0157378	-0.0132014	0.00669716	0.0693775	4.75955e-05	0.066672	0.0259654	0.0516631	0.0793117	0.0259533	0.0406064	-0.000929171	-0.0326917	0.072723	-0.023526	-0.0427241	-0.0152967	-0.0418607	-0.0280567	-0.0247005	-0.0246194	-0.0279395
M414T444	-0.00542672	-0.000400462	0.0696198	-0.0663416	-0.0261523	0.17352	0.0094422	-0.00641451	-0.0492027	-0.0964756	-0.102279	-0.0628983	-0.106175	-0.0288859	-0.0335229	-0.0319507	0.0148856	0.0289084	0.093345	0.070277	0.180244	-0.0414816	-0.132276	0.0427646	0.0264291	0.0530525	0.0273961
M486T426	-0.0239014	-0.0469853	-0.0379371	-0.0344142	0.0470142	-0.0242719	-0.0617775	-0.0323532	-0.0779881	-0.0320475	-0.0510471	0.0164911	-0.0182034	-0.0269442	-0.05013	-0.0602005	-0.0220953	0.103085	0.104581	0.129896	0.0433778	0.0584391	-0.0525009	0.0166489	0.0326523	0.065916	0.0346967
M169T150	0.118934	0.00808792	0.110463	-0.0239187	0.0037498	0.047698	-0.0482804	0.0100623	-0.0115602	-0.0248407	-0.0972555	-0.0685214	-0.077512	-0.0277457	0.0303425	-0.0713319	0.0100974	0.0903856	-0.0496705	0.0594909	0.0782662	-0.0191147	-0.0258532	0.14958	-0.0566978	-0.0565035	-0.0583517
M438T343	-0.00442266	0.00566114	0.00298597	0.0348859	0.0350221	-0.008845	0.00743049	0.0220641	-0.0218058	0.0191778	-0.0264794	-0.0485492	-0.0252222	-0.0284074	-0.0125773	-0.0134471	-0.01906	0.021014	-0.00106155	0.000443781	0.0524366	-0.0139119	0.039848	0.0268246	-0.0159619	-0.0133257	-0.0147173
M115T284	-0.0609361	-0.0331485	-0.0794191	-0.0870612	0.0121565	-0.0147068	0.0444288	0.041353	-0.0580242	0.0110409	0.0234924	0.0538535	0.0457729	0.0969579	0.117152	0.114606	-0.0268695	-0.0174899	0.00368422	-0.063083	-0.128329	-0.0342531	0.084718	-0.0604902	0.00489047	0.00118041	0.00852337
M145T352	-0.0730111	0.244317	-0.132077	0.00997456	0.167192	-0.106949	-0.0284546	0.00691926	-0.0344977	0.114239	0.134082	0.260222	0.173495	-0.0154663	0.0411738	0.0775778	-0.0481217	-0.0614249	-0.043046	-0.110973	-0.14818	0.0446733	-0.142006	-0.0785898	-0.0848123	-0.0845228	-0.0817338
M430T219	0.0224423	-0.00608049	0.0245052	-0.0150489	-0.0715907	0.0137374	-0.00151036	-0.0488523	-0.0315671	-0.0509398	0.0373745	-0.0372313	-0.0366126	-0.0055032	-0.0237288	-0.00584033	-0.00841244	0.0511923	-0.0382029	0.0104296	-0.0015395	0.0111757	0.0411296	0.0651507	0.0285975	0.0278266	0.0490993
M333T351	-0.0684421	0.230842	-0.116758	0.0201982	0.154778	-0.108035	-0.0229925	0.012576	-0.0376072	0.109828	0.137306	0.225118	0.152642	-0.024612	0.0643033	0.0740752	-0.0306344	-0.0449665	-0.0315003	-0.11241	-0.142642	0.0430851	-0.134432	-0.0890423	-0.0875744	-0.085956	-0.0871476
M276T178	0.037542	-0.0572676	0.17776	-0.0837563	-0.0182262	-0.00371449	0.127483	-0.0661114	-0.0612208	-0.0708715	-0.0778662	-0.0452322	-0.0694822	-0.0655702	-0.0592497	-0.0772569	-0.0558227	0.0298518	-0.0709936	0.129903	0.259687	-0.0749233	0.0402721	0.0567938	0.0316012	0.0317966	0.0348751
M369T167	0.0710274	0.012777	0.0678389	-0.0386644	-0.0611603	0.0293436	0.0026189	0.00583099	-0.0148812	-0.0392636	-0.0384686	-0.0488776	0.00860827	-0.0588502	-0.0499301	-0.0742664	-0.0074593	0.0586609	-0.0551762	0.090358	0.0797275	-0.00482805	-0.0514413	0.0589939	0.0216489	0.021868	0.0139653
M269T162	-0.0607114	-0.087963	-0.0691549	-0.101671	-0.0132324	-0.0681447	0.0402296	-0.0647776	0.0276502	0.150943	0.0538166	0.0186814	0.00292892	0.0658241	0.0501723	0.0269214	-0.0386852	-0.0207907	0.0936826	-0.0057701	-0.0618355	-0.0282385	0.0142586	0.0047916	0.0291029	0.0200358	0.0219355
M775T484_2	-0.00923106	0.0481751	0.0309151	-0.0178071	-0.0245535	0.0151129	-0.0100093	-0.0068892	0.0247842	0.00729268	-0.00442299	0.00292027	0.0617705	0.0497834	-0.0110412	-0.00160435	-0.023963	-0.00411903	-0.02761	0.0187097	-0.0111984	-0.0117887	-0.0377342	-0.0244482	-0.0119909	-0.0100344	-0.0110182
M343T173	0.0461753	0.0379927	0.0428003	-0.0814066	-0.00436101	0.0160066	-0.0658044	0.0110354	-0.0118044	-0.0644661	0.0102544	-0.0159125	-0.0369143	-0.0593111	-0.0245656	-0.0312319	-0.00659524	0.143634	-0.0302934	0.0193707	0.0803238	0.0366247	-0.0450308	0.0351479	-0.00435567	0.00531213	-0.00262454
M331T153	0.126	-0.0842467	0.0860693	-0.119062	-0.056606	0.113422	0.220338	-0.0670828	-0.111975	-0.129039	-0.0939107	-0.0872317	-0.104299	-0.000186533	0.000896007	-0.0755234	-0.0556491	0.0478607	-0.0050858	0.1861	0.19301	-0.0722257	0.128548	0.0697256	-0.0370498	-0.0376295	-0.035165
M876T150	0.0292588	0.0243246	-0.0633327	-0.0456968	0.242872	-0.0204849	-0.0373948	0.215271	-0.0137468	-0.0107529	0.0276706	0.0446868	0.0419765	-0.0401478	0.0228	0.0470584	-0.0330608	-0.0499951	0.00405923	-0.0262275	-0.0496159	-0.0629257	-0.0299168	-0.0657364	-0.0509463	-0.0502059	-0.0497908
M383T402	0.0315873	0.0182641	-0.00205982	-0.0183751	-0.0109613	0.0263701	0.025344	-0.0200839	-0.0212995	-0.0226362	-0.0280405	-0.0247752	-0.0195938	-0.0296744	0.00778267	-0.0239484	-0.00197616	0.0127191	0.00453746	-0.0163189	0.074448	0.00513079	-0.00229058	0.00965858	0.00966149	0.00964849	0.00688189
M539T351	-0.0673342	0.218784	-0.0948126	0.0316751	0.151249	-0.0859526	-0.0234651	-0.00511757	-0.030262	0.0682137	0.0911487	0.196645	0.120222	-0.0258072	0.0198788	0.0455201	-0.023989	-0.0585612	-0.0482109	-0.0777023	-0.0889604	0.0332381	-0.0881647	-0.0610161	-0.0625325	-0.0676694	-0.067017
M346T437	-0.00342604	0.171479	-0.00656592	0.0336516	-0.18046	0.246771	-0.113961	-0.087771	-0.0579813	-0.101648	-0.120899	-0.10253	-0.029723	-0.0742273	-0.0510049	-0.117009	0.0647562	0.00359587	-0.109198	-0.00849003	0.181302	-0.00388203	0.281141	0.0216732	0.0548036	0.0539016	0.0557015
M281T324_2	-0.0268561	-0.0282709	-0.0455288	-0.0711406	0.0377199	-0.0221271	0.02438	0.0199075	-0.00246569	0.0270031	-0.00195783	0.0300144	0.0462486	0.0604172	0.0407053	0.0561648	0.00166404	-0.0317273	0.0137608	-0.0613016	-0.0228326	-0.032878	0.0292623	-0.0203362	-0.00397753	-0.00379576	-0.012052
M458T351	-0.0290338	0.0860887	-0.053823	-0.0296384	0.0680796	-0.0369611	-0.00618672	0.0133542	0.000902837	0.0411243	0.0338016	0.0840073	0.0677907	0.0241085	0.0203899	0.0208809	-0.0151437	-0.0226801	0.00083982	-0.0471132	-0.0564156	-0.0105657	-0.0802958	-0.0279038	-0.0187229	-0.0102469	-0.0166374
M416T170	-0.0263982	-0.0423108	-0.0298394	-0.030463	0.0193386	-0.0294614	0.150987	0.0238763	-0.0117704	0.0108437	0.0130044	0.0414635	-0.0141093	0.0373782	0.00834986	0.0541048	-0.00937203	-0.0489507	0.0501687	-0.0440838	-0.0212732	-0.0528463	0.00425175	-0.0127962	-0.0118888	-0.0146857	-0.0135179
M929T352	-0.0157491	0.0565107	-0.00992574	-0.00906684	0.0325994	-0.0245158	-0.0168984	-0.0223539	-0.00739928	0.0123392	0.0455523	0.068104	0.031557	-0.012616	0.0481121	0.0105288	-0.0304597	-0.00170194	-0.0206827	-0.0318032	-0.0490259	-0.00416628	-0.0236722	0.000443601	-0.0105737	-0.00559427	-0.00954211
M472T439	0.10134	0.0507383	0.120317	-0.0562673	-0.0569702	0.0289655	-0.0401162	-0.013291	-0.0776905	-0.0380029	-0.0933657	-0.0330044	-0.0308207	-0.065045	-0.0154868	-0.0762934	0.00836718	0.068197	0.162869	0.00701452	0.156942	-0.0514599	-0.105286	-0.00131848	0.0113241	0.0117384	0.0266062
M703T351	-0.0351389	0.105376	-0.0460348	0.00815126	0.0851649	-0.0275748	-0.0188534	-0.00675745	-0.00904735	0.030303	0.0454941	0.0921995	0.0610328	-0.00795884	0.00255579	0.00263055	-0.0107805	-0.0343536	-0.0192539	-0.0371275	-0.0234388	0.0125943	-0.0438653	-0.029789	-0.0330938	-0.0329581	-0.0294759
M1052T188	-0.0155351	-0.00463395	0.0346148	-0.0200492	-0.0298874	0.039909	-0.0272294	-0.0330397	-0.0249292	-0.048937	-0.0524413	-0.0477095	-0.0131245	-0.00993312	-0.0223309	0.0200367	0.0133926	0.0826781	0.0192559	0.0896379	0.0243456	0.0733331	-0.0511699	0.0843809	-0.0286422	-0.028492	-0.0235001
M1006T435_2	-0.0106019	-0.0329121	-0.046074	-0.0133803	-0.0128527	-0.00889348	0.00566496	0.0220475	0.0193094	0.0411534	0.0860006	0.00986304	0.0203122	0.0988498	0.0255931	0.0175762	-0.0345908	-0.0300554	0.0694001	0.00143679	-0.0423807	-0.0405247	0.0101446	-0.0280803	-0.0442706	-0.0415146	-0.0412201
M311T151	0.00214529	-0.0546498	-0.074324	-0.0790466	-0.0126153	0.00427605	0.046399	-0.0325922	0.0453377	0.0260366	0.0577073	-0.0387551	0.0462455	0.0535409	-0.00311364	0.176833	-0.0493858	-0.00642004	-0.0717633	0.0416995	-0.019088	-0.0114768	-0.0577916	0.0892162	-0.0265901	-0.0264905	-0.0253345
M169T324	-0.0371173	-0.0670752	-0.0996412	-0.104282	0.0276334	-0.060821	0.0501407	0.0377994	-0.0435024	-0.0122194	0.0362623	0.0791708	0.0338569	0.181144	0.14496	0.136909	-0.0379349	-0.0447777	-0.0123234	-0.0964505	-0.0970047	-0.0495238	0.115255	-0.0424512	-0.0104528	-0.0143978	-0.0131564
M434T351	-0.0497048	0.140545	-0.0574977	-0.0124776	0.113152	-0.0461107	-0.0172765	0.00328517	-0.0244652	0.0368208	0.0635017	0.10008	0.0755731	-0.00327886	0.0327521	0.030138	-0.00767313	-0.0387483	-0.0162726	-0.053234	-0.0602107	0.00515919	-0.0694603	-0.0386121	-0.0365524	-0.0341069	-0.0353254
M251T352	-0.0682073	0.26118	-0.160602	0.0226959	0.193728	-0.121946	-0.0101609	0.0293618	-0.0556977	0.124553	0.198659	0.30016	0.18719	-0.0347331	0.0616307	0.112779	-0.0575604	-0.0554531	-0.0387545	-0.146007	-0.186611	0.0459441	-0.177676	-0.0954901	-0.108661	-0.108304	-0.112017
M423T324	-0.0136204	-0.0133327	-0.0385975	-0.044002	0.0269969	-0.0168006	0.0300142	0.0168045	-0.00475935	0.00608898	0.0143995	0.0140476	0.00962496	0.0388313	0.0616479	0.037243	-0.00923558	-0.0302013	-0.0177347	-0.0367427	-0.0380836	-0.00961387	0.0450763	-0.0168723	-0.00198029	-0.00185602	-0.00734214
M433T351	-0.0704228	0.261481	-0.114796	0.0264894	0.174923	-0.09413	-0.0180808	-0.0101472	-0.01976	0.0764445	0.110377	0.183769	0.123624	-0.0723106	0.0389778	0.0411516	-0.0483891	-0.0566177	-0.0132623	-0.119406	-0.0928618	0.0263309	-0.0773226	-0.0677937	-0.0617813	-0.0636978	-0.0627886
M361T352	-0.0175161	0.0312692	-0.0261317	0.00878697	0.0166139	-0.028872	-0.00672973	0.00904431	-0.0281	0.0341757	0.0619648	0.041703	0.0400397	0.0065173	0.0351597	0.0318192	-0.0337575	-0.00315762	-0.00880392	-0.0272063	-0.0497167	0.0125748	-0.0184022	-0.0199877	-0.0225961	-0.0167894	-0.0219019
M515T351	-0.0600248	0.207364	-0.0724794	0.0213259	0.132145	-0.0642205	-0.0204185	-0.00604259	-0.0179917	0.0556076	0.0678438	0.18157	0.0978949	-0.0278265	0.0143441	0.0335923	-0.0406678	-0.0462372	-0.03827	-0.0551328	-0.0676123	0.0256353	-0.0784424	-0.0535115	-0.063939	-0.0610604	-0.0634456
M414T185	-0.0020122	0.11417	-0.0404276	-0.0322539	0.00858075	-0.0116123	-0.0338153	-0.0144724	-0.0211102	-0.0294418	0.00699202	-0.0107349	-0.0135614	-0.0358391	-0.0385407	-0.0293644	-0.0169513	0.0634116	-0.0208925	0.0208892	-0.0296744	0.00451181	0.0756373	0.0892435	0.000428275	-0.00133133	-0.00182803
M377T409	0.00436523	-0.0128177	0.101969	-0.00337783	0.0298119	0.0215337	0.0296625	-0.0381995	-0.047882	-0.0348516	-0.042959	-0.0421099	-0.00437505	-0.0393089	-0.0699374	-0.0634868	-0.0410022	0.240353	0.0171116	-0.00459818	0.061647	-0.0113311	-0.0272579	0.0531496	-0.0233593	-0.0231333	-0.0296153
M105T352	-0.118065	0.44241	-0.236547	0.0534958	0.314915	-0.232801	-0.0588142	0.0588616	-0.081548	0.229493	0.311866	0.484132	0.341979	-0.0777524	0.0709175	0.204582	-0.0762093	-0.121065	-0.0556439	-0.212173	-0.286649	0.0711064	-0.282421	-0.138257	-0.202901	-0.20237	-0.200539
M243T490_1	0.0212099	-0.0345815	-0.0226333	-0.0293114	-0.0269071	-0.00467833	0.0337157	0.0415026	0.0328574	-0.0305494	0.0576737	0.00880839	-0.00207283	0.0360023	0.0654054	0.0356158	-0.0272326	0.0131666	0.00637335	-0.0150753	-0.00369382	-0.0261191	-0.0234047	-0.00931178	-0.0287984	-0.0341769	-0.0337848
M337T37	0.0796495	0.0238717	-0.0765679	0.758107	0.00589864	-0.391615	-0.337238	0.113173	-0.444908	-0.338673	-0.501187	-0.447793	-0.301935	-0.329493	-0.251034	-0.576529	0.436942	-0.21198	1.1045	0.151548	0.209914	0.266938	-0.297324	-0.388064	0.561947	0.583062	0.598788
M582T174	-0.00673009	-0.00548249	-0.0124128	-0.0228969	0.0292976	-0.0187846	-0.00698264	0.00482763	0.00703598	0.0373618	0.00112336	0.0526276	-0.00136904	0.0137676	0.0148325	0.0445066	-0.0106281	-0.0165778	0.0143287	-0.00712256	-0.0300298	0.00883006	-0.0112572	-0.0208261	-0.0196948	-0.0196734	-0.0180712
M717T351	-0.0175594	0.0474488	-0.0636705	-0.0261271	0.0554749	-0.0341675	-0.0049028	0.0130479	-0.0112839	0.0313168	0.0516878	0.075944	0.0680654	0.0103908	0.0264068	0.0145221	-0.0303214	0.00580489	-0.00984402	-0.0358665	-0.0616904	0.00546689	-0.0515456	-0.0124888	-0.00348604	-0.022096	-0.0205271
M382T252	0.0451429	-0.0392868	0.0111222	0.0272941	-0.017629	0.00545582	-0.0432491	-0.0345088	-0.0499346	0.0213883	-0.0193404	-0.0691211	-0.00139749	-0.0018941	-0.047069	-0.041588	0.0436351	0.106622	0.0283853	0.0466176	0.0267922	0.0325795	-0.0379651	0.0514047	-0.0175517	-0.00964833	-0.0162568
M314T443	0.0200821	-0.0493006	-0.0838339	-0.0806542	0.0618288	-0.0460695	0.0444409	0.0221848	0.0148091	0.0139829	0.00952243	0.0488908	0.0142906	0.104719	0.0623016	0.0623558	0.00128429	-0.0399618	0.0096395	-0.0545257	-0.0772357	-0.0323768	0.0354348	-0.030546	-0.00647424	-0.0129723	-0.0118165
M269T352_2	-0.21741	0.760507	-0.314658	0.142524	0.500658	-0.287433	-0.0709033	0.0242657	-0.124769	0.278807	0.420772	0.753099	0.41638	-0.147118	0.0387743	0.236163	-0.103199	-0.220187	-0.0964771	-0.305937	-0.362336	0.113502	-0.349369	-0.255932	-0.276282	-0.277829	-0.27561
M160T356	-0.00952973	0.0129839	-0.0212537	0.00415836	0.0279562	-0.0292281	0.0165295	0.0390242	-0.0104105	0.0435551	0.0253455	0.0312324	0.0362893	-0.0172716	0.0334398	0.0305626	-0.0312901	0.0106047	-0.0304474	-0.0113974	-0.0127583	-0.0247609	-0.0470066	0.002175	-0.0266517	-0.0162795	-0.0255709
M379T325	0.0407091	-0.0710483	0.0295265	-0.0156583	-0.00377198	0.0220957	0.017419	0.0177861	-0.0552856	-0.0576425	-0.00537199	0.0141937	-0.0664237	-0.0578232	-0.00213049	0.0109245	-0.0142125	0.0436308	-0.0366721	0.0449998	0.0354739	-0.00679281	0.0187974	0.042509	0.0166102	0.0194659	0.018692
M328T351	-0.0689169	0.196823	-0.079125	-0.0115307	0.162161	-0.0755331	-0.0261154	-0.0187367	-0.0110345	0.0381257	0.0669393	0.205837	0.116248	0.020717	0.000800513	0.0218086	-0.0208389	-0.0533613	0.000926189	-0.0700957	-0.0762281	-0.00318515	-0.0912653	-0.0550409	-0.0567594	-0.0560243	-0.0565957
M770T407_1	0.0501272	0.0313051	0.0705795	0.077772	-0.0483652	-0.0185043	-0.032506	-0.0275974	-0.0417325	-0.00276727	-0.0572646	-0.100877	0.0174385	-0.0541463	-0.0404728	-0.0858146	-0.0205488	0.094	-0.0390799	0.00189079	0.0432369	0.087999	0.0461552	0.0843244	-0.0113564	-0.0114456	-0.01235
M355T490	0.0595641	-0.104778	-0.0845099	-0.102176	0.00375088	0.0282004	0.0488519	0.0269902	0.0789279	-0.04589	0.0739621	0.0226457	0.00528495	0.0752834	0.127257	0.072749	-0.05311	0.038631	0.0290099	-0.0286701	-0.0414488	-0.0297497	-0.0595718	-0.0132663	-0.0419926	-0.0415984	-0.0443474
M405T425_1	-0.0144776	-0.00620401	-0.0120134	-0.03153	-0.0105796	-0.00742906	-0.00466777	-0.0161471	-0.00145682	0.0127809	-0.00178596	0.0260141	0.0326024	0.00278768	0.0121004	0.0109734	-0.0177284	-0.00632956	-0.0105698	-0.000664699	-0.0273653	-0.0116106	0.0102137	0.00800353	0.0223871	0.0209563	0.0217401
M310T388	0.0841473	0.023898	0.285351	-0.0154696	-0.016524	0.0319347	0.0193315	-0.0268842	-0.0540947	-0.069688	-0.0580589	-0.0491893	-0.0735539	-0.039474	-0.02466	-0.0512806	0.0152074	0.0739754	0.0106889	-0.00458027	0.0785159	-0.0650491	-0.0154794	-0.0458576	-0.010903	-0.00182723	-0.000476351
M184T348	-0.277617	0.331502	-0.0978962	-0.120733	0.373779	0.120455	-0.0564048	-0.232462	0.247911	-0.000600206	0.356693	-0.00788454	0.207607	0.212772	0.230046	-0.15837	0.0139323	-0.0460033	-0.173062	-0.169206	-0.111322	-0.101626	0.0253413	-0.258423	-0.102789	-0.102259	-0.103381
M495T352	-0.00121546	0.0210078	0.00170256	-0.016039	0.00241418	-0.0182796	0.00198209	0.0196343	-0.0100175	0.0200643	0.026358	0.0161765	0.0510781	0.0116769	-0.00543425	0.0327348	-0.0112088	-0.0149513	-0.0106063	-0.026752	-0.0352017	-0.00981465	-0.0123451	-0.000633481	-0.00511443	-0.0139911	-0.0132249
M626T448	0.174373	0.029518	0.103605	0.0686814	-0.0618645	0.139858	-0.0588045	-0.0595376	-0.0543483	-0.00127393	-0.0324667	-0.0335492	-0.0608119	-0.0854488	-0.0470029	-0.0543912	-0.00226133	0.0788805	-0.0386352	-0.0504339	0.0919292	-0.0250851	-0.0380204	-0.00673297	0.00845378	0.00864476	0.00672504
M286T510	-0.0427618	-0.0363379	-0.0810264	-0.0399611	0.0455578	-0.015873	0.013294	0.0412215	0.0210376	0.078485	0.0501769	0.119897	-0.019928	0.000571785	0.0658518	0.0389501	-0.0673726	-0.0732122	0.0240531	-0.00464941	-0.0587427	-0.0298967	0.0251345	-0.0164095	-0.0135688	-0.0120292	-0.0124622
M440T387	0.00419274	0.0240427	0.121092	-0.0359675	0.032174	0.110087	-0.020012	0.0303678	-0.0623044	-0.0628575	-0.0429858	-0.0341217	-0.0598257	-0.0695164	-0.0257594	-0.0350874	0.0687962	0.0607967	0.0337059	0.0108731	0.0442698	-0.0445162	-0.0892679	-0.00771707	0.0387639	0.00481669	0.00596043
M408T422	0.0226243	-0.0328299	-0.0474609	-0.0983293	0.00966278	-0.0121018	0.0128436	0.022034	0.0503345	-0.0142218	0.0414242	0.0915161	0.00690003	0.0936254	0.053287	0.0157474	0.000604032	0.0350687	-0.0169256	-0.0530953	-0.0329979	-0.0595881	-0.0387683	-0.0298183	-0.00627752	-0.00610863	-0.00714879
M293T351	-0.150345	0.469405	-0.19667	0.0749235	0.340707	-0.182791	-0.0503786	0.00478168	-0.0696172	0.165022	0.280796	0.468127	0.291243	-0.0963799	0.0329425	0.132109	-0.0758667	-0.134521	-0.0548863	-0.193549	-0.233152	0.0796882	-0.223958	-0.161576	-0.171919	-0.171728	-0.172407
M308T176	0.0598072	-0.0682129	-0.0474371	-0.0634696	-0.0118625	0.000751111	-0.0393371	0.019088	-0.00440478	-0.0614623	0.197231	0.006824	0.0327589	0.0809786	0.0377144	0.165358	-0.005946	0.00506875	-0.0478274	-0.0174845	-0.0333505	-0.055523	-0.0484579	-0.0196755	-0.0286036	-0.0246429	-0.0278831
M439T351_2	-0.0473465	0.163752	-0.0853422	0.00623308	0.119006	-0.0923122	0.00147696	0.0168254	-0.0439645	0.080884	0.115142	0.194547	0.111314	-0.0212402	0.0502581	0.0477926	-0.0406592	-0.0134522	-0.0267312	-0.0974271	-0.114729	0.020818	-0.106409	-0.0407817	-0.0644402	-0.0642134	-0.0689989
M530T174	0.0149488	0.0114407	-0.0189275	-0.036521	0.0265251	0.0195983	-0.0170584	0.00373274	0.034686	-0.0208285	0.0372699	0.0101885	-0.00840416	-0.0123015	0.0450435	0.0376984	-0.00524748	-0.0241377	-0.0104056	-0.0279127	-0.0289573	-0.0172958	0.0166749	-0.000578261	-0.0107803	-0.00829782	-0.0101529
M630T540	0.0125019	0.053835	0.00964311	-0.00695087	-0.0433402	0.063818	0.00487774	-0.0233555	-0.039908	-0.0441227	-0.039546	-0.0190249	-0.0571499	-0.0347517	-0.0337924	0.0397902	-0.00656205	0.0139658	-0.0103042	0.11707	0.0431382	-0.0171386	-0.0600922	0.0384633	0.0134813	0.0136494	0.0118053
M313T444_2	-0.0697246	-0.0325956	-0.0741856	-0.0802986	0.0210436	-0.0268625	0.0230714	0.0322365	0.0773262	0.0242778	0.0814651	-0.00715106	0.0342119	0.0567183	0.0728604	0.118075	0.0198767	-0.0259557	-0.00533116	-0.0260453	-0.0116363	-0.039122	-0.0802071	-0.0141501	-0.0206871	-0.027985	-0.0192257
M138T168_1	-0.0409431	0.0497675	0.0962353	0.0360686	-0.0663045	0.0353951	-0.0269598	0.00135666	-0.0228271	-0.039575	-0.0356529	-0.0584013	-0.0124135	-0.0399574	-0.0834981	-0.0597086	-0.00390756	0.0901441	-0.0440571	0.107372	0.111945	0.0327342	-0.0896176	0.0858782	-0.00889956	-0.00670752	-0.0074668
M563T351	-0.060238	0.202768	-0.083094	0.0404669	0.160925	-0.0755005	-0.0208789	-0.0125989	-0.041053	0.0642517	0.111913	0.181598	0.127251	-0.0345782	0.0278066	0.0294331	-0.0326228	-0.0547048	-0.0360215	-0.0742255	-0.0940831	0.0350267	-0.0837087	-0.0607043	-0.0720751	-0.0729762	-0.0723774
M398T362	0.0258343	-0.0143113	0.0857156	-0.0217827	-0.0191861	0.0342326	-0.0351783	-0.0423518	-0.0256488	-0.0318111	-0.0485118	-0.053185	-0.0332814	0.0154536	0.0225118	-0.0116988	-0.0052274	0.0125603	0.0115099	0.0116306	0.0597969	-0.0382106	0.0691162	-0.00333766	0.011008	0.0111381	0.0132147
M441T278	0.0130685	-0.0130052	0.0164409	-0.0384566	-0.021232	0.0216154	-0.0214822	0.00224352	-0.0131778	-0.018849	-0.00676915	-0.00742758	-0.00857685	-0.0238834	-0.0116253	-0.0167768	-0.0140574	0.0370854	-0.0171473	0.0197117	0.052819	-0.0205715	0.00827261	0.0377321	0.0192319	0.0118416	0.0129754
M187T352	-0.220483	0.757356	-0.340024	0.123145	0.525127	-0.308572	-0.071409	0.0349488	-0.151939	0.306463	0.471984	0.819085	0.491581	-0.149779	0.077754	0.216915	-0.122869	-0.201021	-0.07555	-0.33428	-0.397585	0.111908	-0.403898	-0.25796	-0.300217	-0.299718	-0.300963
M383T296	-0.00546637	0.0927458	0.149784	-0.0219123	0.00824939	0.021459	0.0465889	-0.0120501	-0.0624607	-0.0843901	-0.0520751	-0.0521759	-0.0672686	-0.0370443	-0.00987817	-0.0475521	-0.01428	0.188717	0.00519119	0.00630186	0.0149825	-0.00492901	-0.0605803	0.017988	-0.0119508	-0.00578728	-0.00220645
M431T166	0.039457	0.0379475	0.0757273	-0.0154075	-0.0506417	0.0141947	0.0183087	-0.0156472	0.00137553	-0.0302662	-0.0383145	-0.0677667	-0.0020974	-0.0527981	-0.0692521	-0.0642428	0.0149891	0.0987733	-0.0580286	0.046274	0.0565751	0.00769715	-0.0621289	0.0616871	0.0214332	0.0154846	0.0166676
M497T351	-0.0584216	0.172186	-0.077051	0.03206	0.129162	-0.0708167	-0.0143014	-0.0062527	-0.0388929	0.0592527	0.0811571	0.15783	0.116046	-0.0292104	0.0334292	0.0411484	-0.0152347	-0.0480877	-0.0254401	-0.0735633	-0.0846201	0.0211254	-0.0780027	-0.0598658	-0.0545342	-0.0548914	-0.0542091
M578T489	0.0281444	-0.0332552	-0.037096	-0.0617297	0.015589	0.0073922	0.0780078	0.0510645	0.0249712	-0.0237925	0.0344134	0.0351531	-0.0149883	0.0333332	0.0276904	0.0273499	-0.0466484	0.00188753	0.0296542	-0.0124371	-0.0474714	-0.0440135	-0.0268606	0.0265268	-0.0316219	-0.0213289	-0.0199339
M329T216	-0.0225557	-0.0366434	-0.0585491	-0.0834114	0.0480829	0.00269846	-0.00278216	0.00410126	0.0674338	-0.00425155	0.0526642	0.0363868	0.0618922	0.052224	0.0407613	0.00931788	-0.0063161	-0.0320674	0.0437211	-0.0293621	-0.0296752	0.0103912	-0.0600488	0.012687	-0.0205784	-0.032263	-0.0238578
M308T218_1	-0.123931	-0.0567668	-0.137024	-0.134852	0.0654469	-0.029997	-0.0721162	0.059202	0.12223	0.0529161	0.161375	0.110517	0.0802505	0.138068	0.0434875	0.0659764	-0.0501498	-0.0678901	0.267178	-0.0682826	-0.115364	-0.0738856	-0.0646287	-0.0604049	-0.0374703	-0.0369941	-0.0368906
M447T442	0.046752	-0.00170008	0.0358615	-0.015938	-0.0468496	0.0263912	-0.0443835	-0.0268907	-0.0208633	-0.0286535	-0.0425788	-0.0538534	-0.0188802	-0.00125776	-0.0333209	-0.0317917	0.00506233	0.169338	-0.0379827	0.0102765	0.0486192	0.0271758	0.0289096	0.0100248	-0.00028365	-0.00386278	0.000679954
M211T351	-0.0292819	0.0943381	-0.0569237	-0.00888168	0.0778686	-0.0495423	-0.000297413	0.0250933	-0.0245463	0.056297	0.0629484	0.0701027	0.0568344	-0.00300198	0.0236926	0.0426337	-0.0256425	0.00220691	-0.0138273	-0.0431773	-0.0775421	0.0156283	-0.0563849	-0.0192811	-0.0371732	-0.0416736	-0.0404668
M244T426	0.00474259	0.00585552	0.00487541	-0.0240312	-0.0325113	0.0216854	0.0244713	-0.00277836	-0.0166958	-0.0519093	-0.0459233	-0.0136156	-0.0554332	-5.1026e-05	-0.0257509	-0.0272512	-0.00858336	0.0973729	0.122393	0.0646107	-0.00038859	-0.00341982	-0.0348825	0.0503253	-0.0204336	-0.0201481	-0.0125247
M219T299_1	0.0515122	0.0388652	0.128891	-0.050917	-0.0701736	0.041732	-0.0991957	-0.0396255	-0.0623218	-0.075408	-0.0363	-0.0278831	-0.0365966	-0.0931999	0.0403701	-0.0355207	-0.0444472	0.0749078	-0.0732716	-0.0059841	0.0566701	0.0174779	0.0612031	0.0663376	0.0702679	0.0497794	0.0528311
M164T467	-0.0543499	0.0267006	0.0374056	0.00948024	-0.0771774	-0.0288323	-0.0801963	-0.071782	-0.0888094	-0.075754	-0.057906	-0.0716743	-0.0615272	-0.0735557	-0.0590883	-0.0658435	0.0257715	0.358532	-0.0821478	0.0781549	0.0329619	0.23561	-0.0457722	0.17444	0.00379388	0.00523038	0.00633591
M329T338	0.0355763	0.0338281	0.0671945	-0.0609488	0.0094886	0.00704039	0.0509551	0.0763933	-0.0952087	-0.0652942	-0.0321996	-0.0366345	-0.0528759	-0.0756816	-0.020118	-0.027054	-0.0314176	0.11155	0.0527819	0.11338	0.0142379	-0.0232459	-0.137317	0.0597215	0.008823	0.00911465	0.00791021
M126T290_1	0.0122003	0.0472704	-0.0692723	-0.0729559	0.0316439	-0.00429523	-0.0244261	0.0558589	0.0231886	0.00150658	0.0454343	0.0377192	0.000495854	-0.000293079	0.0923527	0.0163093	-0.0330645	0.0165341	-0.0710202	-0.0238647	-0.06664	-0.0240696	-0.0439711	0.0406352	0.00526215	0.00562627	0.00183488
M270T163_2	0.0328457	0.0301047	-0.0472502	-0.0407596	0.0322677	-0.0404287	-0.0349271	0.0244499	-0.00644023	0.034133	0.0482701	0.0103556	0.0653314	-0.018405	0.00335011	0.0599013	-0.0772461	0.0163628	-0.0341654	-0.0193027	0.00232848	-0.00209487	-0.000646945	-0.0387598	0.00401645	0.00409876	-0.00738932
M840T488	0.00455211	0.0739215	0.0150474	0.0375907	-0.00801604	-0.0386394	-0.0275833	-0.0138364	-0.0454556	-0.00115946	-0.00875483	-0.034018	-0.0106429	-0.0314356	-0.00666714	-0.0254335	-0.026186	0.0705649	-0.0395352	-0.00502129	0.0209158	0.0348952	0.101599	0.040495	-0.0279693	-0.0219761	-0.0272515
M533T399	0.0906381	0.0214788	0.234289	-0.0560455	-0.00774012	0.0394072	-0.00663176	-0.0184645	-0.0890224	-0.0965562	-0.0637129	-0.0380273	-0.028029	-0.121696	0.00803311	-0.037448	-0.000783409	0.079849	0.030877	0.0569811	0.043692	-0.0870985	-0.0755707	0.0482977	0.0267871	0.0223913	0.0241049
M384T402	0.860696	0.319832	0.733054	-0.0458997	-0.197185	0.443826	0.632673	-0.0729875	-0.452161	-0.443365	-0.363271	-0.312406	-0.480645	-0.550887	0.00371993	-0.426321	-0.0825998	0.0993434	-0.10672	-0.297845	1.0839	-0.164524	0.26225	0.119098	-0.18585	-0.180627	-0.195099
M457T351	-0.0752233	0.26309	-0.110984	0.0338818	0.181542	-0.0811461	-0.025595	-0.00258416	-0.0382492	0.0926408	0.109294	0.236979	0.152237	-0.0451317	0.0188222	0.0547258	-0.0374061	-0.0669751	-0.0376167	-0.0972099	-0.108972	0.0401881	-0.109493	-0.0800286	-0.0900481	-0.087423	-0.089316
M433T33_1	0.0129915	-0.00376272	-0.000149506	0.0151866	-0.00615267	0.00410729	0.0510636	0.0327694	-0.0167835	-0.02109	0.0627048	-0.00919232	0.000722595	0.00884969	0.0386388	0.015268	-0.0449756	-0.036717	-0.0126666	-0.00382792	-0.00937697	-0.0418419	-0.00277943	0.0115706	-0.0174091	-0.00581267	-0.0213349
M415T351_2	-0.0573021	0.187017	-0.0825989	0.0109507	0.118939	-0.0644133	-0.0172034	-0.00221556	-0.0263841	0.0651209	0.0902953	0.150043	0.11334	-0.0314478	0.030788	0.0529728	-0.0202041	-0.0395767	-0.0189195	-0.0744722	-0.0861985	0.0296008	-0.0870395	-0.057277	-0.062538	-0.0597271	-0.0615506
M222T162	-0.0278469	-0.0368926	-0.0286781	-0.0313973	0.100174	-0.0365402	0.00619954	0.00672476	0.0664846	0.0179701	0.0391437	0.0978853	-0.0334969	0.0324303	0.0366386	0.0246546	-0.0399066	-0.0421785	0.0319744	0.0234846	-0.032161	-0.0367582	0.00805376	-0.0219116	-0.0438666	-0.0402628	-0.0399214
M315T452	0.162685	0.00736136	0.412786	-0.0367454	-0.022288	0.139184	-0.0841767	-0.0702774	-0.0852606	-0.101361	-0.065095	-0.0993241	-0.12895	-0.103561	-0.0546408	-0.0754558	0.00820996	0.153968	-0.0449806	-0.0299446	0.244018	-0.0385958	-0.171163	0.0168395	0.017868	0.0277714	0.0211287
M273T167	0.123966	0.0868043	0.339822	0.241693	-0.177552	0.0341542	-0.113161	-0.0500204	-0.0814422	-0.111208	-0.125253	-0.218677	-0.029986	-0.184371	-0.250942	-0.235964	0.0947915	0.238723	-0.18191	0.32897	0.29636	0.0433017	-0.307683	0.185703	0.0242331	0.013079	0.0165699
M743T175	0.0121839	-0.00502797	-0.0240399	-0.0258845	0.00251081	-0.0148458	0.00246103	0.015151	-0.00794898	0.029307	0.0181562	0.0208604	0.00865226	0.00764287	0.0366354	0.0494976	-0.00488326	-0.0205794	0.0354952	-0.0116793	-0.0216413	-0.0393191	-0.000485242	0.0141237	-0.0307221	-0.023194	-0.0224266
M905T352_1	-0.0131437	0.0789285	-0.0205594	0.00454893	0.0357134	-0.0450995	-0.0135685	0.00734132	-0.0193939	0.00596384	0.0287803	0.0533311	0.0364133	-0.0163827	0.0353015	0.00345781	-0.0155458	-0.00476136	-0.0154991	-0.0159268	-0.0356178	-0.0210836	-0.025101	-0.00152431	-0.00838603	-0.00835742	-0.00982903
M409T569	-0.0306578	0.0101967	0.15268	0.0410888	0.00198025	0.00569518	0.0933501	-0.00320017	-0.0584182	-0.04728	-0.00134162	-0.0262296	-0.0369729	-0.02861	-0.0153428	0.00539799	0.0072405	0.0826562	-0.00786758	-0.00290486	0.00819924	-0.000187461	-0.0620452	0.00484479	-0.0316123	-0.0315334	-0.0291256
M156T248	0.0305289	-0.0732496	-0.173127	-0.0565153	0.0106095	-0.0543687	-0.110348	0.0639029	0.131382	0.233971	0.204614	0.463575	0.00557095	-0.0342218	-0.00539499	0.262992	-0.131188	-0.148147	0.0911516	0.0668515	-0.0526282	-0.193428	0.0908906	-0.178875	-0.151883	-0.146678	-0.145989
M436T198	0.0574113	-0.121119	0.376858	0.182156	-0.180278	0.0973826	-0.190213	-0.11355	-0.181248	-0.128731	-0.122845	-0.143547	-0.108506	-0.0699317	-0.0939565	-0.127654	-0.0654748	0.0770817	-0.10735	0.0658482	0.336908	0.41864	-0.116875	0.0438115	0.0671621	0.0766399	0.0713789
M365T260	0.0594549	-0.00771712	0.0250179	-0.00275923	-0.0202333	0.0198234	0.0367876	0.00830583	-0.0390948	-0.00566262	0.00943803	0.0328999	-0.0112197	0.0105838	0.0393187	0.0257874	-0.023524	-0.0183564	-0.0180476	-0.00582428	-0.0154826	-0.0447737	-0.01998	0.0101892	-0.0146867	-0.0145502	-0.0156944
M120T360	-0.644016	-0.195242	-0.614114	-0.262056	-0.12844	-0.209023	0.694569	0.419834	0.348245	1.28204	0.266041	0.819248	0.98768	-0.0692779	-0.450565	0.106691	0.0664612	-0.265435	-0.303144	0.0810639	-0.258985	-0.671381	-0.230361	-0.661307	0.0785257	0.0815312	-0.268582
M506T194	-0.0142271	-0.081697	0.0942283	0.0477018	-0.0511553	0.0279971	0.0227022	-0.030885	-0.119835	-0.081884	-0.0415657	-0.0295928	-0.0619165	-0.040962	0.00752213	-0.0595968	-0.0678417	0.111734	0.16819	0.00156332	0.195708	0.0816276	-0.0854729	-0.0202951	0.00855036	0.0090386	0.0103626
M141T369	-0.0369637	-0.0371593	-0.0193283	-0.0262912	-0.0105558	0.051322	-0.0363473	-0.0126402	-0.0360688	-0.0194786	-0.0537135	-0.0174212	-0.000528936	-0.00374392	-0.0055317	-0.0118919	0.00162343	0.0984323	-0.0192734	0.106637	-0.00247602	0.0289934	0.116044	0.0173895	-0.0249917	-0.0248245	-0.0212119
M646T351	-0.0370895	0.0712594	-0.0381244	-0.00327695	0.0586869	-0.0313371	-0.0136476	-0.0143121	-0.00998167	0.00645246	0.0463742	0.0811472	0.0490042	-0.0105415	0.0401435	0.0214827	-0.0150578	-0.00552631	-0.0154387	-0.0369532	-0.0312632	-0.00259481	-0.0475373	-0.0246636	-0.0137413	-0.0136818	-0.00978165
M305T460	0.0254084	-0.0233283	-0.0261071	-0.0366381	0.00711714	-0.0262046	0.0472046	-0.00942925	0.0400371	0.020241	-0.0192443	0.0390025	0.0283959	0.0182491	-0.00371615	-0.002721	-5.83443e-05	0.00689306	-0.0290439	-0.015871	-0.0206569	-0.0108789	-0.0359561	-0.0384157	0.0309481	0.016019	0.0187537
M582T352_1	-0.00886464	0.0462216	-0.0089346	0.0184227	0.00112643	-0.0313142	-0.00716828	0.00050688	-0.0363418	0.0231765	0.0439025	0.0769651	0.0238045	0.00683315	-0.0070799	0.0278899	-0.0302246	0.00977456	-0.0181222	-0.0196919	-0.0367181	-0.00143171	-0.0231668	-0.017964	-0.00947748	-0.0114982	-0.0106254
M331T437	0.108645	0.11151	0.287033	-0.0645948	-0.00779335	0.0999016	-0.0317312	-0.0468654	-0.119465	-0.123946	-0.110575	-0.0712774	-0.131408	-0.0752244	-0.0204956	-0.0413686	0.0832049	0.0847913	0.123046	0.0641925	0.242838	-0.0583945	-0.202265	-0.0154964	-0.028202	-0.0278161	-0.0282435
M394T352	-0.0189519	0.0402055	-0.0376593	-0.000956904	0.0395914	-0.0287503	0.00395619	0.00825426	-0.0292262	0.0294019	0.0662252	0.061583	0.0627824	0.00499112	0.0417771	0.0190337	-0.0264929	-0.0259795	-0.0109204	-0.0475545	-0.0525198	0.0263661	-0.0365627	-0.0073414	-0.0266427	-0.0264407	-0.0281688
M505T351_1	-0.0461884	0.156468	-0.0644409	0.0134012	0.101269	-0.0755764	-0.00742436	0.0173588	-0.0440489	0.0725852	0.101078	0.154808	0.103248	-0.0215816	0.049329	0.0488653	-0.0461389	-0.0390632	-0.0325599	-0.0714753	-0.103803	0.0341754	-0.0916799	-0.0358167	-0.0527632	-0.0607191	-0.0593064
M518T360	-0.023193	-0.0139542	0.00134847	-0.0695672	-0.00682901	0.00444265	0.0540526	0.100541	-0.0145397	-4.03021e-05	0.0369494	0.0178541	0.00142587	0.0146273	0.0286989	0.0293881	-0.0410348	0.00121168	0.0285259	-0.00127867	-0.00535152	-0.0466197	-0.0497684	-0.0262365	-0.00112077	-0.00984266	-0.00968939
M354T281	-0.014226	-0.0420588	-0.0398801	-0.0573469	0.00962189	-0.0251005	0.0609754	0.00822707	-0.0152275	0.00151532	-0.000627366	0.0162405	0.0336317	0.0582396	0.0445082	0.0276377	0.00262996	0.0202544	-0.0131967	-0.0454945	-0.0363056	-0.0356678	0.011419	-0.0279857	0.0195929	0.0197784	0.0188453
M373T412	0.130031	0.104611	-0.0706203	0.0177031	-0.0426051	0.0612064	0.170561	-0.102238	-0.00639582	-0.116028	-0.0885693	0.0461743	-0.145808	-0.0255655	-0.109996	-0.081339	0.0873109	0.245675	0.0466572	-0.0201197	-0.0837941	0.0449639	-0.0806668	0.0872946	-0.00902211	-0.0330529	-0.026368
M383T339	0.0585108	0.021974	0.119054	-0.020278	-0.0134477	0.0435237	-0.00517499	-0.0125343	-0.0676424	-0.0752321	-0.0433322	-0.0221314	-0.0623189	-0.0492273	-0.0144103	-0.0585171	-0.0281131	0.112201	0.11576	0.0443316	0.0204971	-0.0478363	-0.0758416	0.0172279	0.0168578	0.0124129	0.0136865
M137T167_1	0.131059	0.0993821	0.265415	0.103929	-0.12542	0.0305095	-0.0562462	-0.0127862	-0.0618201	-0.12998	-0.0943049	-0.173446	-0.0339697	-0.154452	-0.215022	-0.202886	0.0874921	0.21786	-0.146033	0.229858	0.264706	0.0296621	-0.285832	0.165636	0.0163234	0.0303554	0.0200113
M379T294	-0.0115267	0.0155713	0.0238079	-0.0508797	0.0910164	0.0123095	-0.0286016	0.0383154	-0.0391549	-0.0296659	-0.0548548	-0.0690305	-0.0629255	0.037866	-0.0454743	0.0547748	0.0259985	0.0351964	0.0413087	0.0530776	0.072918	-0.00848111	-0.0609585	-0.00768759	-0.0100723	-0.00999158	-0.0128558
M117T172	-0.0210284	-0.022511	-0.0170754	-0.0520576	0.0491689	-0.00682275	0.0755054	0.0821321	0.0409784	0.0822538	0.00560607	-0.00899155	-0.0362272	0.0214953	0.0210548	0.0339751	0.00173839	-0.0222022	-0.0141043	0.0022829	-0.0542127	-0.0262937	-0.0368883	-0.0161322	-0.0289295	-0.0290714	-0.0236433
M317T213	0.101204	0.0403779	0.0632556	0.00291276	-0.0872	0.0301765	0.0565776	-0.0751501	0.0149841	-0.0550531	-0.0822871	-0.120944	0.0162918	-0.0940526	-0.113232	-0.114218	0.0775301	0.0983539	-0.0991417	0.0829481	0.132953	0.0483998	-0.112118	0.105154	0.0271973	0.027481	0.0276013
M203T297	0.781969	0.0567057	1.02825	-0.0489133	-0.170913	0.312748	-0.392427	-0.535091	-0.365747	-0.64676	-0.335212	-0.439052	-0.349485	-0.607136	-0.0211954	-0.376927	-0.284175	0.782644	-0.616738	-0.133158	1.19045	-0.0251598	-0.0724321	0.313072	0.152815	0.392762	0.409107
M341T526	0.032955	0.0248918	0.342194	7.01066e-05	-0.00464988	0.0175526	0.0446377	-0.0237125	-0.0670668	-0.11738	-0.0747411	-0.0625345	-0.105371	-0.101329	-0.0241114	-0.0202692	-0.019784	0.166225	0.110609	0.0199422	0.122314	-0.0672925	-0.123952	-0.0509683	-0.000608454	-0.00811919	-0.0095018
M438T189	-0.0362521	-0.0924453	0.424283	0.000803612	-0.0896798	0.0129182	-0.120073	-0.0749189	-0.0756311	-0.0586659	-0.0876119	-0.111255	-0.109371	-0.0254268	-0.101556	-0.0830579	-0.11124	0.0433043	-0.0775951	0.0367771	0.229306	0.219976	0.0365021	0.0160596	0.0820217	0.0824113	0.0704177
M326T291	0.047145	0.115591	0.113363	-0.0194227	-0.0384363	0.0129474	-0.0311534	-0.0294282	-0.0566983	-0.0479911	-0.0245672	-0.0240532	-0.0480787	-0.0267471	-0.0181586	0.000685663	-0.0157776	0.0728257	-0.0273099	0.00438368	0.0172697	-0.0229304	-0.0518343	0.114798	-0.00758796	-0.000680739	-0.00815397
M319T162	0.0215681	-0.044998	-0.0222415	-0.0789554	-0.00395853	-0.0205982	0.0022954	0.0111359	-0.00646785	0.0376347	0.0314735	0.0242989	-0.0135304	0.0666742	0.02998	0.0078274	-0.0499129	-0.00958343	0.0168619	-0.0111761	0.0558373	-0.0577597	0.0155817	0.00541981	-0.00550613	-0.00535667	0.00345618
M461T200	-0.171439	-0.0594781	-0.156075	-0.125905	0.0667006	-0.0664284	0.177993	0.108778	0.040103	0.0256678	0.152619	0.132058	0.129728	0.150152	0.0329902	0.00438315	-0.041324	-0.130243	0.187742	-0.00855013	-0.0830091	-0.0861156	-0.134407	-0.0804238	-0.0211015	-0.023133	-0.0212819
M386T337	0.0193031	-0.0129218	0.056789	-0.0540149	-0.0022155	0.0304119	0.0102384	0.0310015	-0.0542437	-0.0265538	-0.00512979	-0.0259781	-0.0489392	-0.0136445	-0.0390127	-0.015207	-0.0173339	0.0882504	0.0602012	0.0264578	0.018084	-0.0163837	-0.0750134	0.0340218	0.0107045	0.0108837	0.0102448
M649T352	-0.00618692	0.0402391	0.00465368	0.00426292	0.00902962	0.000501889	0.00363648	-0.00852882	0.00815646	0.00948894	0.0311757	0.0292869	0.0199559	-0.00593656	0.0160486	0.0188785	-0.0122845	0.00590377	-0.0221315	-0.0256643	-0.0292451	0.00931703	-0.042494	-0.00105385	-0.0204165	-0.0163669	-0.0202266
M422T351	-0.0259289	0.0183328	-0.0268932	-0.00610923	0.0396498	-0.0296704	-0.0242024	0.00827616	0.00445519	0.0321867	0.0390938	0.0519649	0.0595801	0.0044222	0.00846524	0.0277248	-0.0130416	-0.0165056	-0.000771077	-0.0361395	-0.0232966	0.00722787	-0.0412862	-0.00737579	-0.0114687	-0.0197948	-0.0188956
M579T351	-0.0292456	0.141367	-0.0454014	0.020109	0.0932947	-0.0357022	-0.018448	-0.00409759	-0.0158706	0.039328	0.052904	0.130141	0.0608359	-0.0198842	0.0146378	0.0126079	-0.0182135	-0.0492535	-0.0213599	-0.0491305	-0.0546436	0.014757	-0.0536144	-0.037278	-0.0417989	-0.0428732	-0.043167
M645T194	0.0172617	0.0138183	0.02134	-0.0639451	-0.00503373	-0.00324256	-0.00389311	-0.018873	-0.0014433	0.0111591	0.0110143	0.0105812	0.0136194	0.0351709	0.00345737	0.00129676	-0.00475746	0.0532248	-0.021891	-0.00839127	-0.0141231	-0.0404905	-0.0339767	0.00408863	0.0112107	0.00611533	0.00670243
M553T277	-0.00612696	-0.00411154	-0.0223272	-0.0260595	-0.00825321	0.00665623	-0.00371028	-0.00248398	0.0237609	-0.0118622	0.0108711	0.0557349	-0.0229558	0.032802	0.0222582	0.0663798	-0.0209624	-0.0099656	-0.0300899	-0.00344344	-0.00804404	-0.0253753	0.0179404	-0.0187621	-0.00479389	-0.00468716	-0.00238889
M311T215	0.00786035	-0.0123263	-0.0259718	-0.0508602	-0.00188812	0.0378988	-0.0361138	-0.0379742	0.0317872	0.0549906	0.0403195	0.0241979	0.019633	-0.00413258	0.0267139	-0.025293	-0.020268	-0.0382956	0.012754	-0.0302069	-0.0107443	-0.0345125	0.00196451	0.0450622	0.00340804	0.0167093	0.00528789
M705T256	-0.0600298	0.0474663	-0.0461913	-0.0723459	0.0931859	0.0248609	0.0028739	0.0201481	0.0219778	0.00718284	0.01574	0.063526	0.0552773	0.0632319	0.0210423	0.038045	-0.00225181	-0.051612	0.0208449	-0.00631599	-0.0541848	-0.0255968	-0.0678691	-0.0282389	-0.0274616	-0.027056	-0.0262492
M343T404	0.213908	-0.0492839	0.54001	0.0130847	-0.0453865	0.0361528	-0.0992049	-0.000686306	-0.109313	-0.112456	-0.0948128	-0.138594	-0.104607	-0.0913766	-0.116789	-0.116203	0.0714475	0.17184	-0.144362	-0.0175086	0.358127	0.000419239	-0.110747	-0.0388692	-0.00489162	-0.00443272	-0.00546597
M423T313	0.0202829	0.00300475	0.0910207	-0.0318654	0.000869048	0.00168051	0.0213394	0.0131209	-0.0220116	-0.0568332	-0.0331324	-0.0222247	-0.0526358	0.00455601	-0.0157179	-0.00699589	-0.00972494	0.0493922	0.030856	0.0262443	0.0439074	-0.0350913	-0.0492523	0.0201481	0.00349646	0.00324794	0.0023188
M120T167	0.0775905	0.0374254	0.18118	0.0740213	-0.080666	-0.00468522	-0.00852806	-0.0328963	-0.0431045	-0.0745427	-0.0611008	-0.112915	0.000912679	-0.100926	-0.12882	-0.119364	0.0416384	0.145911	-0.0854013	0.156594	0.153024	0.0221059	-0.187708	0.113022	-0.00140664	0.018058	0.0205827
M728T351	-0.0313825	0.0728938	-0.0306553	-0.00842552	0.0570699	-0.0228405	-0.0107294	-0.00362719	-0.0163918	0.0162775	0.0294493	0.0639194	0.0629468	0.00550559	0.0189772	0.00863963	-0.0188871	0.00407275	-0.00913513	-0.0200937	-0.0348126	-0.00662808	-0.0319035	-0.029993	-0.0234111	-0.0183442	-0.0224911
M118T581	0.0241222	0.0185381	-0.0602123	-0.312902	-0.124262	0.173156	-0.109693	0.112145	0.103266	-0.286194	-0.0564143	-0.431665	0.0926108	-0.122554	-0.512584	-0.103847	-0.2908	0.393883	0.371565	0.0884815	-0.000574864	0.238738	0.0932356	0.502647	0.00728402	0.0750658	0.116963
M672T323_1	0.00769178	-0.00226724	0.0168887	-0.0119827	-0.0182434	-0.0311365	-0.00654275	-0.0389177	-0.00393487	0.00821954	0.00380818	-0.0191187	-0.00303077	-0.0131159	0.00266004	-0.00456635	-0.00550589	0.0374409	0.00220002	0.0264582	0.0212883	-0.00777667	-0.00180595	0.031101	0.00625984	0.00142173	0.00250703
M443T363	0.0136133	0.00551736	0.00440787	-0.0485596	-0.0147656	0.0358947	0.0412039	0.00518611	-0.0171675	-0.0630294	-0.0400903	-0.0293719	-0.0709808	0.00413175	-0.0545507	0.00919102	0.0165034	0.063591	0.0856015	0.153257	-0.0156736	-0.0384247	-0.0681753	0.0427589	-0.00612936	-0.00901061	-0.00492882
M200T337	0.00623257	-0.0515725	0.0401713	-0.0437508	-0.0498068	0.00542075	-0.0458957	-0.0349497	0.0251335	0.00766364	0.0207858	-0.0468736	-0.0521468	-0.0163071	-0.0337219	-0.0265349	-0.0216948	0.0194346	0.0481045	0.052065	0.0550685	0.0539859	0.0397052	0.0721708	-0.0139489	-0.00525688	-0.00348182
M132T241	-0.0554513	-0.0396178	-0.0565197	-0.100786	0.0954579	-0.00388644	0.00390579	0.111862	0.0277908	0.0134533	0.0311889	0.0826221	-0.106547	0.0511407	0.0175425	0.0561169	-0.0833214	-0.0253036	-0.0162113	-0.0394368	-0.0678235	-0.0482257	0.0618971	-0.0127756	0.0380616	0.0310315	0.0338351
M285T511	-0.0873695	-0.0118514	-0.109825	-0.109764	0.16449	-0.0937302	0.0235979	0.0282949	0.00633724	0.155387	0.0423723	0.365918	-0.113467	-0.0140713	0.122276	0.201007	-0.113221	-0.0906868	0.0174094	0.00373335	-0.0783908	-0.146174	0.0321614	-0.155521	-0.0157379	-0.0124947	-0.0106812
M712T352	0.0151974	-0.020206	-0.0250116	0.00142141	-0.0118644	-0.0167881	-0.000807752	0.0280118	0.00140553	0.0157513	0.0377442	0.017824	0.0223465	0.00171196	0.00318294	0.00694426	-0.0221118	0.0275623	-0.0172734	-0.0112147	-0.0163181	-0.0102908	-0.012538	0.00941846	-0.00912163	-0.00777691	-0.00719892
M190T389	-0.120149	-0.0236452	-0.0518375	-0.107573	-0.147154	0.130108	-0.131532	-0.0375707	0.560563	0.138671	-0.111327	0.139985	0.140052	0.482074	-0.133234	-0.00643091	-0.0779571	-0.0826008	0.0568818	-0.0965184	-0.0803699	-0.164153	-0.154319	-0.144004	0.00557683	0.00811743	0.00834599
M247T153	0.101703	-0.0243501	0.298877	-0.0933734	0.0815974	0.107823	0.055856	-0.124065	-0.119988	-0.201831	-0.0795767	-0.130912	-0.173616	-0.140922	0.11303	-0.111467	-0.040767	0.160601	-0.172161	-0.0258805	0.155078	0.0529552	0.0867531	0.209907	0.0016653	0.00822692	0.00483665
M229T101	0.0208197	0.115123	0.0483951	-0.0526816	0.178936	0.163995	-0.0720526	-0.0941375	0.022425	-0.120013	-0.0580882	-0.103435	-0.0969628	-0.0310098	-0.000436993	-0.0436821	0.0932168	0.0359537	-0.142462	0.11283	0.153819	0.144269	0.00134596	0.018538	-0.10122	-0.0961214	-0.0973631
M391T352	-0.028904	0.0836971	-0.0332697	0.0152424	0.0526221	-0.0328064	-0.00111318	0.000323744	-0.00908995	0.0359537	0.0366141	0.0644047	0.0549682	-0.00370148	-0.00898045	0.0174768	-0.012632	-0.00128115	-0.0198601	-0.0227342	-0.0370243	0.0113085	-0.0312231	-0.031605	-0.0332606	-0.0325227	-0.0326031
M727T351	-0.0371422	0.135487	-0.0416604	0.0197467	0.106874	-0.0477314	-0.00674127	-0.0135449	-0.0114216	0.0374262	0.0511708	0.128384	0.0580106	-0.0173323	-0.00493328	0.00512778	-0.0141407	-0.029771	-0.027628	-0.0391315	-0.0423488	0.0101738	-0.0597004	-0.038731	-0.0399297	-0.0399019	-0.0406107
M542T352_2	-0.0141411	0.0426618	-0.0264297	0.00211671	0.0374252	-0.0439091	-0.0106702	0.00901659	-0.0245363	0.0346273	0.0772483	0.0721235	0.0434457	-0.0105962	0.0359417	0.0295519	-0.0282869	-0.0165035	-0.0145186	-0.0388254	-0.0471088	0.0226297	-0.0317913	-0.0156673	-0.027934	-0.0278196	-0.0280504
M553T173	-0.0159583	-0.0080525	-0.0141575	0.00259193	0.0355829	-0.035086	-0.0287318	0.0176486	0.00966402	0.0354251	-0.00316672	0.0761925	0.0457273	-0.0160147	0.0355616	0.015985	-0.0183	-0.00308584	0.0281164	-0.0407733	-0.0376224	-0.000469616	-0.0144482	-0.0269386	-0.0153333	-0.0161851	-0.00817146
M751T351	-0.0416598	0.132208	-0.0408139	0.0044911	0.0790032	-0.037715	-0.0142872	-0.00897524	-0.0221524	0.0330759	0.0622917	0.116111	0.0644228	-0.00850819	0.0195038	0.0129999	-0.0210196	-0.0161795	-0.023034	-0.0298895	-0.0577981	0.0126382	-0.0570028	-0.0346973	-0.0393658	-0.0420431	-0.0416036
M282T324	-0.0167365	-0.0259703	-0.0431377	-0.0473942	0.0383094	-0.021571	0.0339756	0.0123225	0.00739465	0.00907476	0.00302075	0.0155087	0.0392862	0.0503476	0.0387976	0.0336191	0.00543599	-0.00419865	0.00126435	-0.0375208	-0.0489421	-0.0181715	0.0398269	-0.0209148	-0.0137293	-0.0169651	-0.0129321
M375T153	0.0420846	-0.018128	0.0145766	-0.0417286	-0.0292345	0.0270783	0.0276407	-0.00449675	-0.0312725	-0.0350525	-0.0287451	-0.00654853	-0.0330023	-0.0073383	0.00237442	-0.0243781	-0.0305312	0.0255683	0.0139984	0.0365042	0.0650057	-0.0266501	0.0523963	0.0138622	-0.00403706	0.00288193	-0.00282815
M428T575	-0.00110298	-0.00702091	0.0388812	-0.0265849	-0.0523154	0.121633	0.0486635	-0.00636256	-0.0291452	-0.0292013	-0.0311036	-0.00664062	-0.0304322	-0.0651086	-0.0272129	-0.00565011	0.00591459	0.0391718	0.0130024	-0.0153008	0.0810714	-0.0423419	-0.0377593	0.00534849	0.0152723	0.025659	0.0186655
M632T512_1	0.0324922	0.0411631	0.116402	-0.0108961	-0.00976884	0.0073429	-0.0220088	0.0109676	-0.0192429	-0.0346242	-0.0205313	-0.0337514	-0.0299306	-0.0368716	-0.0153179	-0.00686035	-0.00176845	0.102697	-0.0506133	0.00252655	0.039832	-0.00760483	-0.0391759	0.0312934	-0.0100988	-0.0187771	-0.0168743
M316T409	0.0705871	0.00707648	0.184974	-0.0135622	-0.0105734	0.0573952	0.00546668	-0.0669435	-0.05756	-0.0189992	-0.0410063	-0.0699281	-0.0300375	-0.0522528	-0.0463343	-0.0640069	0.0118311	0.106287	-0.0398662	0.0796015	0.131557	-0.0149192	-0.0653694	-0.00707044	-0.0180965	-0.017777	-0.0204725
M128T44	-0.0308754	-0.0307739	0.00199221	-0.0313564	0.0853548	-0.00803282	-0.0618345	-0.0141083	-0.0598615	-0.0357614	0.0103199	0.0172187	-0.0413278	-0.044689	-0.0640381	-0.00150952	0.114639	0.000238811	0.091626	-0.00310279	0.0516326	0.107786	-0.0338856	0.0333084	0.00543732	-0.0279478	-0.0304486
M516T351	-0.0291732	0.124511	-0.0367259	0.00122994	0.0830963	-0.0500809	-0.0114204	-0.00391877	-0.016402	0.0173239	0.0510258	0.109631	0.0681675	0.00209793	0.0141597	0.00741028	-0.00599477	-0.0231534	-0.0148716	-0.0445288	-0.0516791	0.0149736	-0.0664414	-0.0295514	-0.0350586	-0.0403828	-0.0342431
M546T231	-0.215178	-0.0682181	-0.230333	-0.183857	0.0991112	-0.0345284	0.264897	0.120641	-0.0456505	0.0378282	0.260043	0.411204	0.233458	-0.104247	0.170027	0.106687	-0.0703425	-0.156547	0.109495	-0.141961	-0.200056	-0.119079	-0.0554965	-0.056444	-0.0418641	-0.0413837	-0.0482051
M442T160	-0.224782	-0.12085	-0.20545	-0.215041	0.0851646	-0.0933173	0.319933	0.264222	0.0429414	-0.00773725	0.244114	0.156413	0.0475573	0.316108	0.0516053	-0.00335301	-0.0835593	-0.14292	0.242047	0.0371652	-0.115995	-0.143189	-0.206748	-0.0964505	-0.0480011	-0.0475834	-0.0522935
M129T352_2	-0.107342	0.630786	-0.509853	-0.00436632	0.460709	-0.505501	0.0854759	0.330919	-0.402389	0.58617	0.843111	0.999075	0.555816	-0.116479	0.188257	0.62802	-0.36558	-0.0545917	0.0118838	-0.396171	-0.699802	0.0961368	-0.72222	-0.114279	-0.475414	-0.473155	-0.469215
M925T339	0.0903447	-0.0112615	0.0267535	0.00920019	-0.0295994	-0.00720123	-0.00470058	-0.0148139	-0.054334	-0.0307632	-0.00716752	-0.0365769	-0.0280458	-0.03303	-0.0217181	-0.0302679	-0.0204643	0.08699	-0.0191416	0.0165224	0.00641668	0.0477164	-0.0365892	0.0725616	0.00156187	0.0131993	0.0144083
M327T360	0.040959	0.0231093	0.192021	0.0157218	-0.0561058	-0.0293893	0.0336277	-0.052155	-0.119994	-0.129587	-0.0707476	-0.100126	-0.0295932	-0.0636522	-0.0765477	-0.158182	0.0463165	0.230098	0.346806	0.162851	0.0519829	0.00300485	-0.178876	0.0453984	-0.0408976	-0.0403682	-0.0456753
M355T389	-0.0677212	-0.0293205	-0.0886259	-0.0928692	0.0597767	-0.054984	0.0141513	0.0116685	0.0646131	0.0472947	0.00565157	0.0624578	0.0883033	0.154519	0.012472	0.228395	0.0244047	-0.0677368	0.0756394	-0.0644033	-0.0548259	-0.050236	-0.0305948	-0.0577017	-0.0646148	-0.0619864	-0.0637263
M342T356	-0.0205796	0.00355869	0.0335833	-0.0311973	-0.00431302	0.0208119	0.0547064	0.0135918	-0.00823663	-0.043975	-0.0222025	-0.0455954	-0.0414699	0.0306141	-0.0412023	-0.0295505	-0.00110709	0.0249869	0.0305241	-0.00354254	0.0537777	-0.0269709	-0.00816389	0.0235091	0.00823471	0.0206099	0.00959777
M443T213	0.082226	0.0337019	0.104835	0.0288961	-0.0701625	0.0336033	0.0663727	-0.0609274	-0.00369149	-0.0606142	-0.0694984	-0.105729	0.00362489	-0.0794929	-0.104127	-0.105674	0.0772913	0.0943107	-0.0983142	0.0615428	0.139392	0.0416981	-0.121015	0.0765967	0.0141413	0.0097273	0.0112859
M399T277	0.0746763	0.033875	0.0269581	-0.0087695	0.00437995	0.106184	-0.00718463	-0.0529296	-0.0274172	-0.0181395	-0.0555437	-0.0491069	0.00616839	-0.0460659	-0.0425724	-0.0531667	0.035064	0.0243848	-0.0139623	-0.00888391	0.107744	-0.00973016	-0.017612	-0.00496387	-0.00577372	0.000260545	0.00212641
M353T387	0.0278491	-0.00101805	0.0130611	-0.0124446	1.94009e-05	0.010086	0.00471616	-0.0199304	-0.0322813	-0.0465404	-0.0188884	-0.00790335	-0.0489882	-0.00221103	-0.0108785	0.0021099	0.0404774	0.0720754	0.0348676	-0.0362935	-0.000816241	0.0313033	0.0106966	-0.00231546	-0.000928063	-0.000752706	-0.00507187
M510T260	0.0441552	-0.0270398	0.0124942	-0.0618598	-0.0337583	0.0341326	-0.0844539	0.0173891	-0.0246875	-0.0140092	-0.00161379	-0.0184721	-0.0277744	-0.0147771	-0.00900811	-0.00758864	-0.0291666	0.0516708	0.0011915	0.0232645	0.041994	-0.0296348	-0.0291552	0.0548936	0.0439161	0.0428935	0.0450042
M1134T532_2	0.002925	-0.0127856	-0.0351867	-0.0367116	-0.0068931	0.0269985	-0.0649888	-0.0333817	0.0566232	0.0393369	0.00492015	0.0387444	0.00692076	0.00900051	0.0360753	0.0779602	-0.0292123	-0.036261	-0.00134697	-0.00862993	-0.0173844	-0.0101536	0.0914008	-0.0278845	-0.0244352	-0.023055	-0.0225953
M775T352	-0.0352867	0.096551	-0.0535704	0.0150763	0.0742696	-0.0199865	-0.0101006	-0.00974555	-0.024133	0.0241704	0.0508427	0.0832981	0.0511927	0.000818942	0.0194642	-0.00196961	-0.0269289	-0.0190967	-0.0136811	-0.030831	-0.0110089	0.0196607	-0.0459033	-0.0318104	-0.0351593	-0.0333313	-0.0328016
M399T220	-0.0735026	0.0121268	-0.0848966	0.020035	-0.0201284	-0.0742407	-0.0726584	-0.0537124	0.194971	0.0845386	0.00622232	-0.0865604	0.120884	0.231519	0.114752	-0.00136625	-0.0510875	-0.0451368	0.0370278	-0.057134	-0.0673073	0.0498466	-0.0745521	-0.0357597	-0.0240666	-0.0254368	-0.0243774
M786T351	-0.0098474	0.0689419	-0.0297641	-0.00700685	0.0441897	-0.0360068	0.000641688	-0.0110916	-0.00859187	0.0235734	0.0266236	0.0550037	0.0366034	-0.0202305	0.0288489	0.0178395	-0.00796123	-0.0267815	0.0111654	-0.00781482	-0.0315579	-0.00384049	-0.0399531	-0.0144807	-0.0199307	-0.0198882	-0.0186834
M974T191	0.0212424	-0.032612	0.211672	0.079851	-0.0279743	0.0453942	-0.0125585	-0.0255246	-0.038362	-0.0369132	-0.0349268	-0.0360047	-0.0387676	-0.0182462	-0.0172818	-0.0260254	-0.00731879	-0.00115076	-0.0339523	-7.18595e-05	0.0693615	0.0583965	-0.0415468	-0.00426896	-0.0202301	-0.0163578	-0.0158228
M410T181	-0.00264628	-0.0400715	0.162113	-0.041096	0.0413198	0.0848535	0.0163705	0.039928	-0.000916843	-0.00452471	-0.0899945	-0.0705663	-0.130388	-0.058817	-0.0609189	-0.122626	0.0553286	-0.0766839	0.0151805	-0.129488	0.0641628	-0.0168667	0.127216	0.216692	0.00599345	0.00690692	0.00953936
M520T280	-0.031358	-0.0284623	-0.0403189	-0.0454067	0.0169029	0.0355933	0.0235311	0.0130326	0.0124321	0.0034236	0.0154317	0.0210252	0.0199453	0.0777604	0.0106735	0.0200832	-0.003225	-0.00970017	-0.0110899	-0.0456395	-0.0639844	0.0105966	-0.0197778	-0.00460951	0.0086576	0.00878523	0.00569781
M248T462	0.0151641	-0.00211363	0.147146	0.0327264	-0.0538567	-0.049607	0.0416075	-0.0334572	-0.0802892	-0.103086	-0.0662022	-0.0635181	-0.0710516	-0.0190595	-0.0719991	-0.0346839	-0.0151803	0.153278	0.354577	0.0715472	-0.0053744	-0.0120717	-0.0856723	0.084507	-0.0489502	-0.0478633	-0.0365175
M952T387	0.00638438	0.0415672	0.215897	-0.0342425	0.0571395	0.0806798	0.111914	-0.0147357	0.000257106	-0.106303	-0.080932	-0.046652	-0.0957693	-0.0784816	-0.0661465	-0.0216835	-0.065103	0.095517	0.0151517	0.142758	0.015455	-0.0740989	-0.0954027	0.0411145	-0.0210525	-0.0213341	-0.00189758
M919T154	0.032084	0.115402	-0.0414153	-0.0332861	-0.045864	0.0147461	-0.0391646	0.0533009	-0.0402099	0.0724072	0.0205657	0.0195028	0.0666787	0.00574585	0.0385534	0.0262153	-0.017689	-0.0362388	-0.00547037	0.0178198	-0.0325872	-0.0458427	0.0222585	-0.0564579	-0.0387517	-0.038654	-0.0336489
M693T351	-0.0331534	0.0926966	-0.0718062	0.0113132	0.0674804	-0.0428957	-0.00636693	-0.00599466	-0.03133	0.0429044	0.0552766	0.108331	0.0832661	-0.00251579	0.0217811	0.0133174	-0.0271191	-0.0315047	-0.0108538	-0.0439455	-0.0379404	0.0166737	-0.0570188	-0.0250365	-0.0308846	-0.0268549	-0.0278195
M587T351	-0.0445337	0.160587	-0.0665298	0.0219754	0.115489	-0.0732055	-0.0107444	-0.00155133	-0.0331383	0.05275	0.0782164	0.162628	0.120329	-0.0382524	0.0295361	0.0309937	-0.0319192	-0.0375833	-0.0186624	-0.0732412	-0.0838878	0.021554	-0.0731922	-0.0474444	-0.0544035	-0.0523126	-0.0534554
M907T492_2	-0.0310855	0.0418849	-0.0597149	-0.0387551	-0.0518618	-0.0141732	0.106298	0.0167214	0.0594804	-0.037408	0.0991438	-0.0300835	0.142956	0.0571466	-0.007421	0.0312491	-0.0439881	-0.0266133	-0.0318058	0.00040656	-0.0600817	-0.02645	-0.0195952	0.00127728	-0.0247643	-0.0241233	-0.0286388
M224T288	-0.0490446	0.102947	-0.040428	0.0503574	-0.0483826	-0.101839	-0.0315234	-0.0595526	-0.0576694	-0.0411703	-0.0372414	-0.0443508	-0.0692643	-0.0512789	-0.0461058	-0.0501562	0.0163509	0.196015	-0.0557126	0.0354102	0.127305	0.138877	-0.0499586	0.0835193	0.01754	0.0177846	0.0475716
M272T221_2	0.000716597	0.0466774	0.0497416	0.0122143	-0.025276	0.131119	0.0280027	-0.0295752	-0.0717164	-0.0405651	-0.0416455	-0.0734703	-0.0417219	-0.0798914	-0.025495	-0.0731724	0.0119707	0.0102597	0.00709436	-0.0560201	0.0352339	-0.0179422	0.29117	-0.0304298	-0.00542558	-0.00534978	-0.00650365
M735T351	-0.00616251	0.0230591	-0.00503361	-0.000763132	0.036314	0.00179474	0.032906	0.0137304	0.00258092	0.0125132	0.0150096	0.0179183	-0.00387232	0.0242407	0.00275509	0.0426405	-0.0220477	-0.00452796	-0.00665092	-0.0418545	-0.0225713	-0.00862723	-0.0495595	-0.00218095	-0.0153023	-0.0150691	-0.0212396
M712T399_2	0.0338853	0.0723462	0.177947	-0.027414	-0.0258234	0.0537248	-0.0321868	-0.0100798	-0.0461564	-0.0869097	-0.0179424	-0.0712776	-0.0342137	-0.129499	0.00988604	-0.0600686	0.0134159	0.113674	-0.0794078	0.0438876	0.143763	0.0311818	-0.107214	0.0504617	-0.0143083	0.00983221	-0.0115038
M401T351	-0.0293158	0.0815957	-0.0466066	0.000803353	0.0673281	-0.0559626	-0.0087829	0.0196331	-0.0211497	0.0615413	0.052317	0.0560811	0.0682148	-0.0160196	0.0446699	0.0461954	-0.0111192	0.000209432	-0.0125835	-0.0327221	-0.0858249	0.0136576	-0.0566225	-0.0401481	-0.0346206	-0.02767	-0.0330987
M555T173	-0.032512	0.0103599	-0.0403437	-0.0100784	0.0183087	-0.0296421	0.0101721	0.0144637	-0.000994784	0.0286652	0.0136554	0.0472798	0.0264177	0.00366084	0.0369936	0.0494448	-0.00982622	-0.0162472	-0.000240189	-0.0297433	0.0433048	-0.0240571	-0.00584703	-0.0308149	-0.0192061	-0.0191723	-0.0340011
M669T351	-0.0455875	0.16632	-0.0590059	0.0213474	0.105078	-0.06085	-0.0219583	-0.0106573	-0.0152653	0.0410974	0.0699476	0.163864	0.0829725	-0.0277323	0.0064145	0.0216037	-0.0265379	-0.0319656	-0.0320634	-0.0565908	-0.0607448	0.0269269	-0.059412	-0.0423665	-0.0497522	-0.0518996	-0.0531831
M173T152	0.139807	-0.0305185	0.172645	-0.159025	-0.0208411	0.143355	0.378567	-0.133411	-0.212303	-0.24155	-0.205922	-0.104127	-0.0680948	0.00960742	-0.0118232	-0.108798	-0.0472143	0.0505128	-0.0113363	0.207647	0.244206	-0.0369223	0.0930802	0.105885	-0.0473504	-0.0465733	-0.0595022
M343T216	0.0779568	0.0453031	0.0820272	-0.0339727	-0.046488	0.0684923	-0.0327638	0.00831061	-0.0419345	-0.0533551	-0.0388579	-0.054429	-0.0282018	-0.0543194	-0.0384881	0.000888493	0.00863868	0.0199242	-0.0272268	0.0313214	0.11631	0.00625727	0.00129337	0.00975252	-0.0162335	-0.00565898	-0.00454689
M611T292	-0.0337622	-0.045255	-0.063374	-0.0868978	0.00986571	-0.0178295	0.0218516	0.0282403	0.0164852	0.0446804	-0.00143553	-0.00885269	0.0357929	0.0651942	-0.0149618	-0.00743672	-0.0409708	0.0027813	0.0145757	-0.00659452	-0.0252404	-0.0370329	0.00290417	0.00680692	0.0476972	0.0460152	0.0467531
M221T414	0.0201386	0.0405785	0.026843	-0.0171421	0.0553182	0.0123148	0.0679283	0.0178622	-0.0579846	-0.094503	-0.00470983	-0.0135799	-0.0747446	0.00774464	-0.033877	-0.0348222	0.00994453	0.103331	0.0572229	0.04673	0.0162266	-0.0298925	-0.069974	0.0563115	-0.0344895	-0.0393871	-0.0333881
M520T464	-0.0369131	-0.0141157	-0.0448977	-0.0455729	0.072166	-0.00776713	-0.00323095	0.0935577	-0.00275521	-0.0107035	-0.00058782	0.0566906	0.0411039	0.0685866	0.025088	-0.00155607	-0.0347735	-0.0555949	0.0261649	-0.0362764	-0.0478316	-0.00421919	-0.0303214	0.00732398	-0.00233053	-0.00977096	-0.00146308
M436T352	-0.00150934	0.0396992	-0.0329297	-0.00628171	0.0365087	-0.0376105	-0.00380987	0.0234579	-0.0270425	0.0295448	0.0628083	0.0623516	0.0317739	0.00328289	0.0132319	0.0301131	-0.022526	-0.0060396	-0.00902266	-0.0434916	-0.0563142	0.00194532	-0.0361099	-0.00922497	-0.0112829	-0.0201209	-0.0114012
M145T63	0.165862	-0.0728433	0.125915	-0.15721	0.0423971	0.0790062	-0.355164	-0.0304106	-0.33042	-0.189978	-0.0953257	0.036309	-0.150352	-0.118132	-0.0832311	-0.125889	0.0164179	0.012908	-0.0347751	0.300187	0.0374	-0.0174493	-0.2296	0.324484	0.230927	0.30626	0.312706
M598T351	-0.025274	0.0731931	-0.0264512	-0.00198132	0.061931	-0.016157	-0.00117728	-0.00623196	-0.00468607	0.025347	0.0187546	0.0606971	0.0502746	-0.00234242	0.00882798	0.00712169	-0.0021696	-0.0203799	-0.0052397	-0.0335733	-0.0349321	0.00223304	-0.0328401	-0.0248427	-0.0247932	-0.0207606	-0.0245476
M412T298_2	0.0733834	0.0456692	0.0467567	-0.103809	-0.0687972	0.0335633	-0.109087	-0.101435	-0.0711937	-0.124158	-0.0547123	-0.0952285	-0.0773886	-0.0817181	-0.00793373	-0.0693941	-0.0600379	0.215367	-0.113601	0.0121884	0.226295	0.0233888	-0.0882696	0.0850248	0.158032	0.151521	0.155573
M623T350	-0.019551	0.0642555	-0.00895018	-0.0463193	0.0638422	0.0110387	0.0136177	0.0170691	-0.0118534	0.0344475	0.0180476	0.0173774	0.0436567	0.00888896	-0.00924354	-0.0156076	-0.0132204	0.0126422	-0.034804	-0.000391568	-0.0155564	-0.0325209	-0.0469097	-0.022447	-0.0100177	-0.00921434	-0.00827665
M326T173_1	0.00661868	-0.0247559	0.0478743	-0.0235185	-0.0322359	0.0108804	0.0148804	0.00199937	-0.0351442	-0.0108413	0.012923	0.0214821	-0.0119031	0.0474605	0.049401	0.0411476	-0.0293658	-0.00252169	0.00911103	-0.0168662	-0.0168976	-0.0348096	-0.0112392	0.0223001	-0.0117002	-0.0120305	-0.0122491
M359T421	0.0334365	0.0164698	0.233996	-0.0306013	-0.0330636	0.0343751	-0.00836061	-0.0371328	-0.0515586	-0.0743197	-0.0823726	-0.0576005	-0.0548177	-0.0376024	-0.0457411	-0.080774	0.0401861	0.108206	0.0263827	0.00931926	0.157249	-0.0423075	-0.120242	-0.00223935	0.0361907	0.0359329	0.0269907
M1013T257	0.0238144	-0.000154522	0.00401437	-0.0290716	-0.00224959	-0.0026242	0.0283321	-0.0086073	-0.003087	0.0169323	0.0154365	0.0267407	0.00771143	0.0142671	0.0162481	-0.00874319	-0.0231052	-0.0163027	0.0290139	0.00103448	-0.00988835	-0.0466355	-0.00111919	0.0191227	-0.0178273	-0.0171904	-0.016062
M409T357	0.124397	-0.00675322	0.0731471	-0.0504538	-0.00962665	0.0613693	-0.0619809	-0.0369132	-0.0123443	-0.0289425	-0.0495008	-0.0856755	-0.0130125	-0.0283737	-0.0530511	-0.053185	0.0451699	0.134408	-0.0783155	0.0656134	0.0580311	-0.000586983	-0.094063	0.0692156	0.0118893	0.0120769	0.00746127
M552T387	0.0895536	0.00898477	0.0481837	0.0363009	-0.0468469	0.0515241	-0.00560642	0.0104097	-0.0433628	-0.0377857	-0.0109634	-0.0259022	0.00239581	-0.0132203	-0.0535918	-0.0353494	-0.00656362	0.0110191	0.00467378	-0.0325878	0.0385196	-0.0130599	-0.0312863	0.0271701	0.00834219	0.00848123	0.010568
M419T173	0.00249842	0.00841025	-0.0271647	-0.0460023	-0.0111702	-0.0286449	-0.0250681	0.010238	0.0201806	0.0398478	0.00938483	0.0229194	0.0352859	0.00311926	0.0303076	0.0252297	-0.0117413	-0.00785662	0.0216488	-0.0225256	-0.00812086	-0.00402986	0.0109596	-0.0274527	0.000641087	-0.0107829	-0.0101113
M255T515	-0.00749841	0.0320515	0.025988	0.0111741	-0.0643857	0.00804423	-1.4032e-06	-0.039022	-0.0429417	-0.0303546	-0.0761495	-0.00123907	0.0537837	-0.0202921	-0.0054531	-0.063726	0.0402939	0.0216758	0.0174869	0.0124351	0.013119	0.0949301	0.00459022	0.0472277	-0.0112871	-0.0111179	-0.00933155
M330T104_2	0.219827	0.0305002	0.310705	-0.0749905	-0.115277	0.164749	-0.0698815	0.0124576	0.0605048	-0.0638361	-0.105304	-0.0743631	-0.131095	-0.144966	0.0349498	-0.110451	0.1931	-0.0515935	0.0185529	0.0773327	0.0583194	0.0820527	-0.119661	0.139481	-0.114604	-0.110623	-0.115886
M754T38_1	-0.000102894	-0.0240158	-0.0371834	0.0189279	-0.105198	-0.00898438	-0.0123155	2.75629e-06	-0.0508736	-0.0355293	-0.0497929	-0.0691724	-0.0591834	-0.0225789	-0.0225146	-0.0665283	0.0341216	0.0154122	0.143129	0.0695335	0.0429875	0.13895	-0.0516842	-0.0170358	0.0571784	0.0574895	0.0549619
M342T213_1	-0.0626065	-0.0639562	-0.0691274	-0.0591061	0.000357249	0.0616613	-0.0314276	0.0766353	0.0636279	0.0992313	0.0529077	0.0623157	-0.00987906	-0.0602083	0.0495011	0.0901627	-0.0284649	-0.0724974	0.061827	0.0175036	0.0617987	-0.102447	-0.075292	-0.045863	-0.00737215	-0.00329261	-0.00598942
M282T198	0.0342525	-0.0507337	0.0352386	0.0411035	-0.0382202	0.0377055	-0.0525353	0.0124656	-0.032573	-0.0480703	-0.045107	-0.0482293	0.00388387	0.00176802	-0.0184119	-0.0547312	-0.033328	0.016786	-0.0349499	0.0152877	0.0703542	0.0920187	-0.0101466	0.0290155	0.0249093	0.0276035	0.0246439
M544T174	-0.0222936	0.0032265	-0.0277059	-0.0214905	0.0545935	-0.0057911	-0.00349573	0.0366235	-0.0124941	-0.0124773	0.0264552	0.0352359	0.00197665	0.000722262	0.0525105	0.0209529	0.00515739	-0.0254508	-0.00451756	-0.0224938	-0.0265859	-0.0232635	0.0146887	-0.00895836	-0.0124988	-0.0106056	-0.0120204
M438T292	0.0291322	0.0078755	0.0499559	-0.0370338	0.0105066	0.0404038	-0.0367172	-0.0391675	-0.0252807	-0.0508475	-0.0107789	-0.0604456	-0.0244557	-0.0172403	0.00821308	-0.0276101	-0.00612429	0.0864885	-0.057241	0.0459094	0.0774629	0.0102993	0.00154201	0.00434087	0.00493535	0.00946598	0.00641107
M290T214	0.0604881	0.0248297	0.0676024	0.0076838	-0.0567098	-0.0114167	0.0688335	-0.0438001	-0.0336159	-0.0228951	-0.0491591	-0.0715008	0.00614529	-0.0596084	-0.0568353	-0.0613563	0.0561427	0.0717785	-0.0841259	0.0455429	0.103615	0.023068	-0.0818363	0.0488206	0.0152467	0.0165396	0.0165229
M725T175	0.00982388	0.00271848	-0.00414405	-0.0221622	0.00503836	-0.0111986	-0.00498316	0.0272046	-0.00912905	0.0288426	-0.000136181	0.0239702	-0.0130872	-0.0003169	0.0331163	0.0658893	-0.0304696	-0.0317713	0.039267	-0.00954058	-0.0318195	-0.0181491	0.0147392	-0.0031476	-0.0188748	-0.0187934	-0.0228868
M296T36	0.0123549	-0.0505707	-0.116107	-0.0336146	-0.014763	0.0570036	0.00584056	-0.0377073	-0.0755668	0.0123457	0.0157224	-0.140802	0.0018629	-0.0570212	-0.0789586	-0.100438	-0.00564171	-0.0232874	0.056969	0.0906809	0.0688396	0.0363352	0.0501584	0.0110061	0.108572	0.109336	0.0974511
M460T197	-0.0107132	-0.0367274	0.0678972	0.275621	-0.00966715	0.0744082	0.107676	0.00566557	-0.0763057	-0.0991259	-0.0457995	-0.0606414	-0.0939009	-0.0600796	-0.0304335	-0.0796088	-0.0448954	0.0112374	0.030785	0.0459014	0.0737778	0.111886	-0.0748353	-0.0527147	-0.0111767	-0.00904404	-0.00918601
M355T33_2	0.112883	-0.018529	0.0638009	0.034957	-0.0213119	0.184824	0.0030379	-0.0678808	-0.042414	-0.064301	-0.0896478	-0.073838	-0.0788208	-0.0262455	-0.0453846	-0.0744199	-0.0329604	-0.0233526	-0.0508867	0.205677	0.149792	-0.0312798	-0.0121445	9.70759e-05	-0.00195706	-0.00166146	0.00196653
M393T173_1	-0.00929135	-0.0225347	-0.0361393	-0.0433312	0.0220189	0.0413864	0.0104613	-0.0126412	0.0122473	0.0383279	-0.0208903	0.0542592	0.0185487	0.00108296	0.0200787	0.0331662	0.00107461	-0.000268198	0.00585346	-0.0251759	0.00217914	-0.0224645	0.0133889	-0.0157681	-0.0251706	-0.0204508	-0.0199476
M246T38	0.0344393	0.104328	-0.0966914	0.0795601	-0.0548668	-0.0539327	-0.0556976	-0.0192655	0.23002	0.322617	-0.070854	0.0749058	0.17514	-0.0622188	0.103419	0.0413429	-0.0629097	-0.0684204	-0.104402	-0.11936	-0.0423604	-0.0222906	-0.00996768	-0.0655079	-0.105831	-0.0772287	-0.073967
M620T351	-0.0242323	0.0707951	-0.0283048	-0.000496879	0.042646	-0.0220223	-0.0178745	0.00386582	0.00685077	0.018599	0.0221262	0.042158	0.0371931	-0.0102447	0.0202748	-0.00351778	-0.00746167	-0.022674	-0.00425665	-0.0187694	-0.0128535	0.00143177	-0.0337376	-0.00862589	-0.0174808	-0.0172284	-0.0161595
M110T167	0.189856	0.150147	0.386587	0.176506	-0.215919	0.0985472	-0.110327	-0.0408491	-0.106323	-0.179794	-0.153575	-0.268811	-0.026466	-0.244308	-0.340067	-0.322148	0.154013	0.350461	-0.253479	0.358997	0.369945	0.0821357	-0.475736	0.299604	0.048952	0.0330096	0.0390411
M317T352	-0.0853736	0.245511	-0.164178	0.0066747	0.205787	-0.173199	-0.000437452	0.0678127	-0.0924189	0.176264	0.257829	0.322614	0.220138	-0.0729052	0.0856456	0.112451	-0.0945214	-0.0457967	-0.0226714	-0.15336	-0.213838	0.0731809	-0.230797	-0.0852756	-0.112938	-0.112474	-0.113723
M406T46	-0.0815009	-0.0280484	-0.0950578	-0.0999781	-0.0189149	-0.0602858	0.11459	0.14869	0.0688507	-0.0239047	0.0839524	0.0661592	0.111856	0.147947	-0.0335984	-0.00603299	-0.00114906	0.0348939	0.056899	-0.00417518	-0.0540607	-0.0632227	-0.0948104	-0.0635102	-0.0306307	-0.0355193	-0.039438
M339T324	-0.0103814	-0.0200972	-0.0467453	-0.0399192	0.0362518	-0.0166316	0.04471	0.0215036	-0.00388931	0.00438554	0.00570867	0.00842574	0.0228398	0.0459472	0.0451612	0.0397499	-0.0109525	-0.0121305	0.00873735	-0.0387049	-0.0543562	-0.0213332	0.0532746	-0.0180029	-0.01372	-0.0135853	-0.0162458
M395T213	0.0951902	0.0671547	0.0774264	0.0172584	-0.0880264	0.0309463	0.0755013	-0.0805538	0.0124249	-0.0666763	-0.0908216	-0.122711	0.0120605	-0.105188	-0.133146	-0.137496	0.109367	0.130914	-0.101329	0.0807378	0.159698	0.0570912	-0.164937	0.126552	0.0140602	0.0143486	0.0101534
M175T166	0.0761319	0.120514	0.195041	0.0469233	-0.0884987	0.05597	-0.0145885	-0.0409696	0.00504221	-0.0987986	-0.095064	-0.156418	0.0311436	-0.130056	-0.186694	-0.187583	0.0686945	0.147042	-0.138256	0.207708	0.182347	0.0582142	-0.197728	0.127227	0.000814672	0.00835786	0.003484
M1054T514	0.0176032	0.0491612	0.0619972	0.00310904	-0.016872	0.0168747	0.0210232	-0.0364741	-0.0208071	-0.0499506	-0.0428208	0.00472563	-0.046271	-0.0329026	0.0284947	-0.0402528	-0.0177906	0.00366502	-0.0308796	0.0045349	0.0365075	0.0344472	0.0375929	0.0647797	-0.0150196	-0.020861	-0.0136142
M556T489_1	0.0312291	-0.116385	-0.0769795	-0.0950088	0.0393143	0.00359264	0.101961	0.0694026	0.100868	-0.0867501	0.171472	0.0217713	-0.0349781	0.14045	0.173265	0.0603425	-0.0726966	0.0108182	0.0582138	-0.0332866	-0.0777804	-0.0803077	-0.0184018	-0.0605004	-0.0758146	-0.07779	-0.0760196
M352T439	0.00941773	-0.0294577	-0.0165404	-0.0356784	0.0171089	-0.0186062	0.0563913	0.00660801	0.00768265	0.00436354	0.0449853	0.032161	0.0284535	0.00191492	0.00107397	0.0167496	-0.0229207	-0.00889189	0.00204485	-0.0160609	0.0195391	-0.0436139	-0.0266791	-0.00335436	-0.0103497	-0.00664396	-0.00969696
M314T198	0.0331307	-0.0719862	0.041724	0.122687	-0.0785513	-0.00675727	0.0484017	0.040627	-0.0724985	-0.0786054	-0.0030045	-0.0769654	-0.0466641	-0.0555834	-0.0190365	-0.0339973	-0.016967	-0.0117469	-0.0666353	-0.0111234	0.0511525	0.199012	0.018937	0.118839	-0.0103793	-0.00572068	-0.00828923
M130T490	0.0600227	-0.085984	-0.0743511	-0.11415	-0.0139739	-0.0279824	0.0455788	0.0291982	0.123303	-0.0482259	0.119237	-0.0160951	0.0117635	0.0866508	0.166538	0.106065	-0.0682489	0.0991346	0.0335028	-0.0478676	-0.0844127	-0.0338854	-0.118063	0.00980015	-0.0470882	-0.0569706	-0.0534955
M545T351	-0.0401162	0.0939062	-0.0710385	3.3142e-06	0.0805361	-0.0580094	-0.00529054	0.0137455	-0.0324371	0.0462763	0.0830788	0.112289	0.0934368	-0.0157516	0.0402363	0.0319515	-0.0253555	-0.0120848	-0.0167952	-0.0631322	-0.0802088	0.020781	-0.0727945	-0.044286	-0.0265507	-0.0268274	-0.0255627
M847T494_1	-0.011172	0.0246456	-0.0504588	0.0213355	-0.00491293	0.0113199	-0.0250653	-0.0201902	-0.0244566	-0.0223428	0.00664002	-0.0519283	0.0150212	-0.0232423	-0.0362683	-0.0065239	0.000226359	0.0693286	-0.037593	0.0171434	0.0247433	-0.00490111	0.0152216	0.0907675	0.0070723	0.00741542	0.00817467
M224T350	-0.0221157	0.044507	-0.0559261	-0.0594044	0.19412	-0.0266432	0.060526	-0.043997	-0.0220659	0.0123667	0.0758834	0.0459918	0.0720715	-0.0265091	0.0513269	-0.000763177	-0.0352043	-0.00322367	-0.0127702	-0.034593	-0.028723	0.0236303	-0.0560534	-0.0268109	-0.0401765	-0.0396615	-0.0457822
M320T324	-0.0163114	-0.0192815	-0.0476598	-0.0499984	0.0224247	-0.0102713	0.028677	0.0170932	-0.012582	0.00227345	0.0111288	0.0240074	0.00972948	0.0499201	0.0506096	0.0444311	-0.00429517	-0.011576	-0.000682415	-0.0430425	-0.0413865	-0.0158622	0.0450032	-0.00888309	-0.00788893	-0.00834218	-0.00723474
M540T351	-0.0393198	0.095743	-0.0631584	-0.0197104	0.0875959	-0.0390199	-0.0112875	-0.00129145	-0.00843296	0.0262656	0.0530057	0.0958408	0.0912585	0.0023293	0.0524729	0.000818468	-0.00831038	-0.0200054	-0.00402959	-0.0448122	-0.0600888	0.00683098	-0.0726965	-0.0292362	-0.0293776	-0.0309285	-0.0304555
M908T533_1	0.00988018	-0.0220386	-0.0403793	-0.0348657	-0.00932418	0.0206524	-0.0645134	-0.0252073	0.0567977	0.0527947	0.000693853	0.0510667	-0.00503146	0.019049	0.0423903	0.0712527	-0.0270014	-0.044624	-0.0162477	-0.0101554	-0.0159111	-0.0163823	0.105329	-0.0214149	-0.0242975	-0.0242637	-0.0282487
M690T155	0.108009	0.0569872	-0.0818037	-0.0423893	0.0323057	0.0823721	0.322803	0.084972	-0.115976	-0.0237559	-0.050291	-0.0816964	-0.0403671	-0.0347291	-0.00655379	-0.0906405	-0.024941	0.0182219	0.0206487	0.00807305	-0.0183885	-0.111832	-0.00283902	0.113898	-0.0420064	-0.0419201	-0.0381611
M247T163	-0.0738977	-0.0672058	-0.0727804	-0.0657536	0.0141396	-0.0830907	0.0577306	-0.0439699	0.0143091	0.127198	0.0420442	0.0781419	0.0222341	0.0429265	0.0336486	0.0512362	-0.0239994	-0.0379699	0.094464	0.0189685	-0.0598167	0.00214604	0.0181195	-0.0044034	-0.033803	-0.0256747	-0.0249415
M454T362	0.0111731	-0.00103763	0.0759704	-0.0140813	0.014868	-0.0145414	0.0159889	-0.00918828	-0.0302135	-0.0486943	-0.0248869	-0.0143326	-0.0331648	-0.0346664	-0.00376109	0.00390781	0.0197747	0.0449673	0.104777	0.0384215	-8.98613e-05	-0.0142762	-0.0494113	-0.0223638	-0.00332247	-0.00296792	-0.00884883
M754T388	0.100313	0.0152467	0.0197261	-0.0329725	-0.0376025	-0.0156936	-0.0327886	-0.0258884	-0.0254341	-0.0151599	-0.0138862	-0.0216251	-0.0255243	-0.0333446	-0.0195916	-0.0401182	-0.0151324	0.0219904	-0.00737962	-0.0180788	0.0417082	-0.018811	0.0352821	-0.000325588	0.0551199	0.0552505	0.0547206
M505T539_1	0.109328	0.0920144	0.233922	-0.0648544	-0.213529	0.162993	0.205515	-0.109546	-0.152862	-0.188611	-0.167465	-0.118939	-0.206796	-0.128044	-0.0415153	-0.0107876	0.0825492	0.159048	0.0930791	0.332	0.193089	-0.177782	-0.317574	0.145984	0.0250725	0.0252922	0.0384189
M169T285	-0.0905716	-0.0039727	-0.126558	-0.126838	0.0107879	-0.0151155	-0.00364663	0.0223838	0.0391553	0.281856	0.111529	0.473993	-0.0907193	-0.0424504	0.158974	0.155591	-0.135053	-0.140546	0.0304953	-0.116223	-0.124397	-0.0714115	0.0798765	-0.14404	-0.0436593	-0.0435188	-0.04592
M249T423	-0.0739495	-0.0914751	0.0585068	-0.0602025	-0.0326811	0.00041097	-8.61522e-06	-0.00602492	-0.0687406	-0.0899713	-0.0929408	-0.065081	-0.0695473	-0.0795946	-0.0762878	-0.094646	0.0331694	0.103667	0.139452	-0.0349032	0.0236993	-0.0895824	0.0658785	-0.0753771	0.297622	0.0637524	0.314856
M361T361	0.043684	0.00263364	0.0209485	-0.040392	0.0189318	0.0117267	-0.0030413	-0.017737	-0.00487485	-0.0328183	-0.0084616	-0.0405357	-0.0498156	0.0104322	-0.00680747	0.0264715	-0.0219535	0.0240683	-0.0237102	0.0468912	0.0599086	0.0215103	0.0140027	0.0154869	-0.0235388	-0.0235502	-0.0194599
M346T182_1	-0.0493199	-0.0413729	-0.0514646	-0.0251588	-0.00661123	-0.0411396	-0.00835415	-0.034397	0.0984427	0.179309	0.0142245	0.109035	-0.0247008	0.0290743	0.0269458	0.0875013	-0.0389209	-0.036214	0.0799145	0.0574593	-0.0438891	-0.0782212	-0.00843302	-0.0582548	-0.044565	-0.0468458	-0.0440434
M810T230	0.0205863	0.0266726	0.0099252	-0.0102413	0.0313121	-0.0161768	0.0448811	-0.0257486	-0.0286009	-0.0445145	-0.0326136	-0.0382705	0.00450292	-0.0334385	-0.0123612	-0.0231506	0.0327379	0.101885	-0.0187671	0.0113791	0.0369144	0.00641971	-0.0368991	0.00925303	-0.00460423	-0.00718956	-0.00389314
M289T173	-0.143091	-0.125333	-0.0900076	-0.155976	0.145419	-0.144556	0.101457	0.101596	-0.0882894	0.30403	0.015335	0.356254	0.108235	0.422594	0.00125888	0.00926957	-0.0499656	-0.180177	0.101703	-0.0836377	-0.159814	-0.169346	-0.0913271	-0.0772587	-0.0363538	-0.0360372	-0.0359811
M435T358	-0.0102304	0.00129014	-0.0465995	-0.0531181	0.066572	-0.0182755	0.0396231	0.0360088	0.00428515	0.0133459	0.0221666	0.0327663	-0.0425173	0.0546538	0.0634315	0.0425561	0.00124733	-0.0260184	-0.0181852	-0.02721	-0.0214256	-0.0457406	0.0272884	-0.0425802	-0.0153805	-0.0150649	-0.0228889
M683T392	0.00607609	-0.0145664	-0.0385106	-0.0532909	0.00809272	-0.0384774	0.049814	-0.00406071	0.0643863	0.021604	0.00952717	0.0295849	0.0074136	0.100051	-0.0104124	-0.0234801	-0.0035871	0.034307	-0.00943669	-0.0320586	0.00738029	-0.0399566	-0.0444706	-0.0130728	-0.00427274	-0.00514872	-0.00343482
M251T174	-0.0607873	-0.0711534	-0.235525	-0.334941	-0.0023685	-0.0669668	-0.113775	-0.0386929	-0.062539	0.111319	0.0767452	0.165163	0.0531018	0.0386544	0.233937	0.39105	-0.106379	-0.128977	0.100906	-0.184827	-0.223901	-0.165147	0.140999	0.266973	0.108632	0.0526879	0.0558109
M709T352	-0.0368339	0.105011	-0.0443547	0.000464571	0.0713625	-0.0354083	-0.00789717	-0.0090107	-0.00811598	0.0230766	0.0447298	0.0863973	0.0655877	-0.0306534	0.0234491	0.00876059	-0.017591	-0.0244889	-0.0198352	-0.0363682	-0.0453319	0.0195355	-0.0350819	-0.0195332	-0.0282682	-0.0251091	-0.024493
M390T296_1	0.0381737	0.00910307	-0.00926522	-0.0239972	-0.0180082	0.0187903	-0.0306849	-0.0285906	-0.0197367	-0.0306132	-0.0080523	0.00907259	-0.0387356	-0.0213185	0.0017541	-0.00747448	-0.00509191	0.0679478	-0.018807	0.0039752	0.0250469	0.0254025	-0.0228964	0.0230505	0.0196452	0.0198155	0.021495
M627T351	-0.0267531	0.0934555	-0.0540941	0.0225246	0.0888949	-0.0507982	-0.0155753	0.00375583	-0.0336635	0.0575306	0.0602157	0.114998	0.0732231	-0.0251918	0.0397161	0.0228497	-0.023654	-0.00766082	-0.0257754	-0.0562359	-0.0636762	0.0207171	-0.0635042	-0.0239869	-0.0424818	-0.0411905	-0.0436392
M521T351	-0.0562082	0.167088	-0.0741725	0.00835423	0.123736	-0.0831454	-0.0105722	-0.00627997	-0.0364905	0.0619726	0.0940617	0.14857	0.114796	-0.0425941	0.0457725	0.0406185	-0.02636	-0.0406765	-0.0197032	-0.0560237	-0.0888693	0.0354214	-0.0881457	-0.0557178	-0.0516319	-0.0514977	-0.0523031
M705T350	-0.0345868	0.0336467	-0.0409323	-0.000543105	0.0196431	0.00229397	-0.000964328	0.0125396	0.0170992	-0.00282078	0.0292211	0.0494256	0.0268505	0.0330817	0.0179128	0.0260375	0.0129542	-0.0502072	-0.00470463	-0.0128868	-0.0188049	0.0081021	-0.0410258	-0.00267929	-0.0259936	-0.025825	-0.0268334
M580T174	-0.0145831	0.018537	-0.00999703	-0.00240521	0.0222072	-0.019084	-0.00873341	0.017778	0.0175056	0.0804623	-0.0203166	0.0357766	0.0558765	-0.0128145	0.0224192	0.00881431	-0.0309466	-0.0313477	-0.0247434	-0.0404229	0.00275379	-0.0213974	0.00211731	0.0130714	-0.0173422	-0.0261853	-0.0169997
M1194T520	0.018944	0.0638356	0.0371138	0.0271325	-0.0252434	0.0252963	-0.0363059	-0.022457	-0.0113425	-0.0216945	-0.0130784	-0.0228579	-0.0152228	-0.0217257	-0.0120715	-0.0180656	-0.00480159	0.0169582	-0.00942525	-0.00553247	0.0137071	0.0121334	0.00914044	0.0417099	-0.00940336	-0.00860944	-0.00813411
M119T167	0.229483	0.200291	0.531728	0.173372	-0.295309	0.115528	-0.0630891	-0.0913082	-0.102098	-0.246915	-0.214243	-0.359138	0.00888021	-0.317904	-0.451603	-0.428379	0.219378	0.429881	-0.318938	0.494064	0.525016	0.0724717	-0.606272	0.386349	0.0291847	0.0413089	0.0382609
M284T355	-0.0365917	0.0288746	-0.0231199	0.0235085	0.0265275	-0.00950781	0.0279482	0.0101378	-0.00564699	0.0193611	0.0311277	0.0630138	0.0179445	-0.00181008	8.65768e-05	0.0237054	-0.00474937	-0.00988691	-0.00285634	-0.0277958	-0.0297327	-0.000198061	-0.0386967	-0.0122751	-0.0272578	-0.0214025	-0.0207079
M632T512_2	0.0136291	-0.00497471	0.0977535	-0.0576124	0.00370709	0.00114145	-0.0120585	-0.00299646	0.000217298	-0.0134833	0.034866	0.000154733	-0.0514773	-0.0411269	-0.0174596	-0.025141	-0.0067813	0.0292796	0.00541724	-0.00180088	0.0551487	0.0136125	0.000445942	0.0730888	-0.0348986	-0.0242097	-0.0344415
M448T411	0.0511003	0.109915	-0.0433952	-0.0552076	0.0267597	0.0646108	0.225763	0.00453871	0.00186143	-0.0759422	-0.0367836	-0.0499906	-0.0778798	-0.0154112	-0.0438037	-0.0479136	0.00388991	0.0701038	0.0281385	0.0517369	0.0128575	-0.055343	-0.0552178	0.0118281	-0.0345322	-0.0388891	-0.0327945
M291T179	0.0708863	-0.0648454	0.207	-0.0776417	-0.080747	0.00437927	0.146334	-0.0647228	-0.0538434	-0.0694271	-0.0845746	-0.0742486	-0.0733364	-0.0648093	-0.0925474	-0.0808609	-0.0502103	0.0468143	-0.0766034	0.181634	0.301606	-0.0683309	-0.0934671	0.0892216	0.0389749	0.04183	0.0415353
M316T213	0.0419674	0.00935606	-0.00955922	-0.013102	-0.0715702	0.0196624	0.0343888	-0.0309217	-0.00601155	-0.0461578	-0.033044	-0.050171	-0.00499395	-0.0595584	0.0252469	-0.0246047	0.0349033	0.0389971	-0.0467921	0.0388721	0.0764615	-0.00440287	0.0398214	0.0409775	0.000777948	0.00103185	-0.00157479
M500T294	0.00321741	0.0303111	0.107427	0.0121966	0.00883797	0.0196715	0.0212175	-0.00289686	-0.0172858	-0.0457766	-0.018859	-0.0234571	-0.0391365	-0.0214038	-0.0133408	-0.0101805	0.00135636	0.0164479	0.0387115	0.0189254	0.0450095	-0.0374009	-0.0394997	-0.00785716	-0.0212071	-0.0128969	-0.0121306
M319T103	0.0022382	0.0432162	0.00402088	-0.0638991	0.229366	-0.0314334	0.0649735	0.013654	0.0144526	-0.0170845	-0.0351668	0.040534	0.139898	0.121464	0.0390333	-0.0250741	-0.0583364	-0.0643283	-0.00154014	-0.0478896	-0.0604372	-0.0172125	-0.049882	-0.0641087	-0.063115	-0.0522521	-0.0610905
M267T240	-0.166489	-0.0772378	-0.169719	-0.181507	0.068799	0.0566021	-0.12849	0.361179	-0.0694759	0.00929908	0.0316813	0.0382456	0.27903	-0.0179704	0.126921	0.218846	-0.170201	-0.0621831	0.178002	-0.159016	-0.139593	-0.0832171	0.0369549	-0.0523441	0.0217537	0.0234009	0.026729
M198T221	-0.0597742	0.00531521	-0.0318551	-0.0666381	-0.0219473	-0.0176383	0.00891613	-0.0226039	-0.00598681	-0.0301438	-0.0483139	-0.0502355	-0.0328449	-0.0294687	-0.067375	-0.0316793	0.0609764	0.10189	-0.0569889	0.0808132	0.00389958	0.0248523	0.266184	0.0831747	-0.020459	-0.0215272	-0.0205421
M577T175	0.0153335	-0.017189	-0.0161113	-0.0349957	0.0342517	0.0134237	-0.0220511	0.0281461	-0.0374838	0.0508702	0.0197016	0.0467707	-0.0246038	0.00648608	0.061938	0.0858444	-0.0142646	-0.0282161	0.0496033	-0.0383012	-0.043493	-0.056279	0.000624243	0.000426816	-0.0296935	-0.0258777	-0.0248607
M705T427	0.0419834	0.0243496	0.0813669	0.0705878	-0.0496248	-0.051858	-0.00997898	0.0214112	-0.0359851	-0.0044786	-0.0321188	-0.0550681	-0.0540263	-0.073904	-0.0733657	-0.0559903	-0.0404357	0.0986949	-0.0178828	0.00106674	0.0299868	0.120729	0.00259455	0.113169	-0.0122568	-0.028785	-0.0101807
M562T352	-0.00393236	-0.00243784	-0.0185711	0.0256539	0.016451	-0.039102	0.00655496	0.0430295	-0.0186331	0.0197051	0.0349769	0.0207309	0.0246913	-0.00798138	0.0137102	0.0376098	-0.0227315	0.00043318	0.00706637	-0.00223851	-0.0431509	-0.00392554	-0.0254417	-0.00881247	-0.0232733	-0.0156216	-0.0147599
M563T214_1	0.00264987	0.0052566	0.0209552	-0.0189736	-0.0182612	0.00788617	0.0171589	-0.0218928	-0.0144605	-0.00875432	-0.0269727	-0.0288647	-0.00130937	-0.0215491	-0.0432435	-0.0376751	0.00374073	0.0542374	-0.022555	0.0297528	0.0512262	0.0103432	-0.0546982	0.0275856	0.0333796	0.033685	0.0213527
M247T372	0.0763238	-0.112286	-0.135208	-0.185831	0.105735	0.0508745	0.0396291	0.142142	-0.00669624	-0.074072	0.114562	0.189961	-0.00456873	0.103318	-0.000294339	0.122656	-0.114082	0.075215	0.0375993	-0.0738663	-0.0434675	-0.131721	0.030934	-0.0735062	-0.0446442	-0.0434432	-0.0452638
M586T295	-0.0206772	-0.0118361	-0.0303395	-0.00340424	-0.00984456	-0.020933	0.0328762	0.0412309	-0.00977189	0.0318384	0.000542574	0.0383546	0.0132641	0.0198273	0.00141014	0.0365253	0.0180877	-0.0238447	0.0234247	-0.0160247	-0.0229522	-0.0314343	-0.0261668	-0.0101671	-0.00810639	-0.00622446	-0.00565483
M732T452_2	0.0605821	0.00613742	0.00761106	-0.0172261	-0.0111796	0.0350798	-0.00321974	-0.0401142	-0.00389883	-0.0457226	-0.0304221	0.00576742	-0.0136361	-0.00444462	-0.023096	-0.00896467	0.0322452	0.0657052	-0.00763275	0.00334596	0.0725232	-0.00202964	-0.0402257	0.0236002	-0.00479131	-0.0526123	-0.00338145
M385T357	0.155175	0.0130589	0.232358	-0.0555095	-0.0103693	0.101709	-0.0609678	-0.0450222	-0.0561908	-0.106573	-0.0501058	-0.0396116	-0.0915861	-0.0663477	-0.0263219	-0.0547157	0.00487599	0.174593	-0.0102542	0.0568145	0.155272	-0.0466445	-0.09938	-0.00223293	-0.0199777	-0.0196547	-0.0323913
M289T46	-0.0845759	0.0707842	-0.0719028	-0.0179134	-0.109161	-0.0647588	-0.0450881	-0.0453074	-0.0111812	0.130222	0.0600287	0.0718942	0.100076	0.0230374	0.0430813	0.0584354	-0.059101	0.110861	-0.0409432	-0.02547	0.0739555	-0.0628733	-0.0541413	0.105224	-0.0522642	-0.0513991	-0.0515186
M611T195_2	0.00140343	-0.0187241	-0.00831404	-0.0342161	0.0258382	-0.0225673	0.0195809	-0.0170677	0.059659	-0.0141343	0.0073596	0.0634498	-0.00439048	0.0212811	0.0185506	0.000835986	-0.0034085	-0.0214051	-0.00821794	0.00189824	-0.0220758	-0.0501662	-0.0120466	0.0189786	-0.000473096	-0.000389847	-0.00123834
M797T130	0.0181114	-0.116164	0.0425474	0.237226	-0.270175	0.117005	-0.0251166	-0.107876	-0.125997	-0.0220736	-0.178749	-0.0944155	-0.12141	-0.0349229	-0.10946	-0.17001	-0.135279	-0.0357215	0.0858298	0.20608	0.440712	0.00179464	0.0539827	-0.0260765	0.19639	0.0855534	0.0882131
M343T292	0.0114122	0.0137576	0.0660897	-0.0398627	0.0202889	0.0220376	-0.0279633	-0.0264907	-0.0327544	-0.0234987	-0.0159137	-0.0317123	-0.026384	-0.0290614	-0.0110399	-0.00688106	-0.0148472	0.0499484	0.117821	-0.00374991	0.0517107	-0.0299967	-0.0419327	0.0619199	-0.0193129	-0.0153742	-0.0182105
M353T348	-0.0860162	-0.0206922	-0.0526368	-0.057363	-0.0264569	0.0605267	0.040849	-0.0598507	0.168633	0.247702	-0.0537218	0.0131573	0.188195	-0.0048795	0.000821156	-0.0118779	0.00980177	-0.0566125	0.0235489	-0.0602213	0.011947	-0.0904416	-0.0894005	-0.0840691	-0.00500339	-0.00207479	-0.0038643
M700T256	-0.0307528	0.0100371	-0.0307933	-0.0539626	0.066865	0.00574746	-0.00251783	-0.000726437	0.0537932	0.00380935	0.0148624	0.0535992	0.0693457	0.0456326	0.010772	0.0161829	0.0264778	-0.0391153	0.0103559	-0.0209612	-0.0157371	-0.0371096	-0.0505949	-0.0405703	-0.0225297	-0.0202408	-0.021869
M324T436	0.0970716	0.0363747	0.0136731	-0.0701152	0.0351862	0.0677902	-0.000717443	-0.0308383	-0.0248421	-0.0598602	-0.070155	-0.0847215	0.00979934	-0.0486073	-0.0412213	-0.0727202	0.0499166	0.237738	-0.057926	0.0361883	0.0311345	0.106747	-0.0533552	0.0140924	-0.046123	-0.038089	-0.0364206
M701T333	0.0358565	-0.0342619	-0.0139063	-0.0478635	-0.0225485	0.00205816	-0.037997	-0.0171451	-0.020289	-0.045847	-0.0148798	-0.013886	-0.0114753	-0.00601612	-0.0180589	0.00473999	0.0256497	0.124972	-0.00899149	-0.00536832	0.00795006	-0.0300702	0.0468712	0.0205038	0.0315575	0.0159586	0.0324875
M423T352	-0.0299012	0.11547	-0.0877849	-0.0085507	0.114456	-0.10652	0.0027075	0.0283638	-0.0594118	0.0849119	0.133292	0.139437	0.128852	-0.0154193	0.0444741	0.064171	-0.0587575	-0.000312541	-0.0455529	-0.0759868	-0.120356	0.0205694	-0.117063	-0.0048747	-0.0498319	-0.0474802	-0.0489027
M353T351	-0.00211726	0.0689559	-0.0229285	-0.00300418	0.0397046	-0.00365317	-0.0187278	0.0122495	0.0230603	0.000299542	0.0148543	0.0361888	0.0295793	0.00583941	0.00225784	-0.0162534	-0.0107677	0.0158772	-0.0143467	-0.000578551	-0.00145262	-0.0322531	-0.0510113	-0.0188669	-0.0115426	-0.0210703	-0.0202927
M406T83	-0.072519	-0.0111502	-0.114603	0.0485767	0.0514342	-0.0800458	0.0607187	0.10263	0.0548057	-0.0391614	-0.00467117	0.10393	0.104294	0.165278	0.0354274	0.0396716	-0.0231833	-0.0741943	0.0929076	-0.0285852	-0.0611759	-0.0924918	-0.115807	-0.0563112	-0.0312318	-0.0272972	-0.027244
M449T304	0.0464149	0.0391282	0.0775804	0.00466388	-0.014183	0.0352536	-0.0504801	-0.0128604	-0.0188403	-0.0527308	-0.000807177	-0.0415665	-0.028002	-0.0381125	-0.00851852	-0.0204746	-0.00416733	0.0448418	-0.0264759	-0.0157433	0.0573555	0.016105	-0.0274969	0.0338445	-0.000252556	0.00213876	0.00338545
M228T283	-0.0420871	-0.063146	-0.11505	-0.115009	0.00398326	-0.045969	0.00992829	0.0171671	-0.0266238	0.0195826	0.00772486	0.0153874	0.121385	0.0913709	0.0866127	0.0435934	-0.0409636	-0.0349968	-0.00649262	-0.101604	-0.100367	-0.0604436	0.149909	-0.0447881	0.0835584	0.0724985	0.0748391
M275T179	0.144633	-0.168498	0.638072	-0.199697	-0.200059	0.0012619	0.453254	-0.158514	-0.160941	-0.178873	-0.188755	-0.192555	-0.191363	-0.175062	-0.202183	-0.191965	-0.123963	0.107673	-0.186224	0.38591	0.804549	-0.175156	-0.216701	0.176669	0.0675283	0.0679609	0.0629966
M410T352_2	-0.0125826	0.0445226	-0.0196974	-0.00147212	0.0204617	0.00101658	-0.0086387	0.00943078	0.0013089	0.0156324	0.0231844	0.0457556	-0.0152718	-0.00534839	0.0263628	0.013424	-0.00706235	-0.00661083	-0.00741671	-0.00328245	-0.0268294	-0.011407	-0.0177499	-0.00458589	-0.0162569	-0.0185951	-0.0182922
M295T292	-0.0238045	-0.0082745	-0.0509937	-0.0702675	0.00183665	-0.0235726	-0.00296789	0.0133726	0.0274994	0.00187649	0.0123024	0.00436069	0.0238877	0.0653337	0.00935158	0.0169455	-0.0337828	0.00967338	0.0154077	-0.0219518	-0.0391434	-0.0248388	-0.00849459	0.0483094	0.0149803	0.0197313	0.0232235
M302T415	0.0177608	-0.0178926	0.28494	-0.0370081	-0.0261042	0.0141703	0.0468101	-0.00211161	-0.0443946	-0.0676855	-0.0500328	-0.0283568	-0.027806	0.0250769	-0.0627137	-0.0356543	-0.00185376	0.0969823	0.0191053	0.038284	0.0473479	-0.0579082	-0.0772279	0.0128003	-0.0237603	-0.0222337	-0.0205335
M972T478_2	-0.0309217	-0.0309143	-0.0199267	-0.0367392	-0.0138641	0.0446733	0.0985169	0.0225722	0.0285071	-0.024	0.055606	0.0170988	0.0132907	0.0271471	0.00382847	0.046752	-0.03429	-0.0377725	0.0515658	0.00940041	-0.021776	-0.0269392	-0.0645131	0.0145065	-0.0314282	-0.0294519	-0.0309284
M431T370_2	0.0147019	-0.0178237	0.0657749	-0.0128622	0.0215527	0.0280622	0.0577718	0.0688191	-0.0589927	-0.0653631	-0.0439045	-0.0267383	-0.0533991	-0.0201316	-0.0475486	-0.0270335	0.0090766	0.0894565	0.139822	0.0509151	0.0285131	-0.0409823	-0.088176	0.00305834	-0.0242287	-0.0240326	-0.0263073
M1012T430	-0.00835655	0.0339861	0.0494442	0.0250125	0.0195208	-0.0176899	-0.0317971	0.039972	-0.0265905	-0.0257724	0.00193283	-0.019921	-0.0044604	-0.0342202	-0.0245523	-0.0661836	0.0143062	0.00619224	0.12314	0.0112189	-0.0138014	0.0135161	-0.00476841	0.0318386	-0.031522	-0.0354166	-0.0250284
M647T235	-0.031996	0.0374168	0.0173782	-0.0187398	0.00842464	0.0242314	0.0128336	0.0978976	-0.0240827	-0.038131	-0.0386215	-0.0471915	-0.0121999	-0.0404589	-0.0271336	-0.0337884	0.0437729	0.00688826	-0.0474406	-0.032411	0.0466134	0.0447804	-0.0353147	0.0798839	0.00118561	0.00414405	0.00205899
M483T438	0.0798219	0.0175417	-0.0161746	0.0160087	0.00338013	-0.0578185	0.0274331	-0.0292275	-0.0105078	-0.011775	-0.00410489	-0.00462076	-0.0331626	-0.0255229	-0.0148261	-0.0375931	0.0337426	0.00144523	0.02095	0.0123241	0.0421907	-0.0188637	0.026598	0.00633596	-0.0105389	-0.00826516	-0.00477076
M1010T435_3	-0.0226677	-0.0359519	-0.036745	-0.0188094	-0.0177594	-0.0248918	-0.00788463	0.0323866	0.0172521	0.0363172	0.0762014	0.021614	0.0220615	0.0896025	0.0159488	0.0242537	-0.0435683	-0.0299563	0.0691055	0.019357	-0.0303812	-0.0408411	0.0323435	-0.0198381	-0.0430892	-0.043013	-0.0410468
M470T35	-0.0397296	-0.119669	-0.076787	-0.0993799	-0.0651258	-0.0175014	-0.031539	-0.0644024	0.0527346	0.0313168	0.0426044	0.0401002	0.119986	0.0589046	0.20492	-0.0394011	-0.0905389	-0.0428238	0.000804196	-0.114251	0.134658	0.0277048	-0.123452	-0.0581382	0.055329	0.105075	0.1086
M286T289	0.0853743	0.0456557	0.207557	-0.0448748	-0.0599849	0.102174	-0.0558632	0.00288004	-0.0356032	-0.103938	-0.0877176	-0.0304404	-0.0673855	-0.0281246	-0.0867664	0.0141428	0.0482926	0.0231468	-0.0455106	0.0493814	0.174681	-0.0468809	-0.0526251	-0.0233302	-0.000679688	0.0160205	0.000418122
M511T378	-0.0318813	-0.0410255	-0.00743593	-0.0239666	-0.0247923	0.00278456	0.0845256	0.0734932	-0.0223785	-0.0490611	-0.00702446	-0.0237199	-0.0548205	-0.043554	-0.0361173	0.0446915	0.0361999	0.057514	0.0722502	0.044636	-0.0104062	-0.00413536	-0.0604452	0.0433271	-0.0096606	-2.14196e-05	-0.00897579
M983T452_1	0.0477194	0.0527757	0.00330698	-0.0479187	-0.0080955	0.0241677	-0.022785	0.0175013	-0.023074	-0.0236878	-0.000784627	-0.0464927	-0.0191005	-0.056276	0.00808964	0.0132532	-0.00348684	0.043938	-0.0444483	0.034392	0.0592554	-0.0267667	-0.0241632	0.0526664	-0.00928217	-0.001025	0.000321562
M706T256	-0.0306326	0.00383997	-0.0469576	-0.0351772	0.05498	0.0311704	0.0278448	0.00573176	0.00625434	0.00797197	0.00700239	0.0838941	0.0464663	0.0139357	0.0325381	0.0221379	-0.000636946	-0.00962983	0.0143357	-0.028231	-0.0190623	-0.0372236	-0.0432071	-0.0411694	-0.0246514	-0.0176926	-0.0238319
M143T425	-0.0365592	0.00256475	-0.0271311	-0.0435363	0.00112213	-0.00410688	-0.00271625	-0.0071941	-0.018588	0.0275977	0.00943083	0.0468137	0.0205874	0.00441121	0.0260564	0.0138928	-0.0222656	-0.0151834	-0.0032155	-0.00509326	-0.0108019	-0.0020185	-0.00112579	-0.000169762	0.0142817	0.0143954	0.0185515
M530T273	0.0512574	0.0641668	0.0591663	0.0716288	-0.0304915	0.0296949	-0.0212827	-0.0296485	-0.00208002	-0.0371814	-0.0160297	-0.0194245	-0.0382809	-0.0190175	-0.0136874	-0.0218854	-0.0298537	-0.0102003	-0.0103824	0.00317865	0.0194396	0.00621717	0.00193327	-0.00653115	-0.00125036	-0.00117353	0.00171809
M500T352	-0.0173765	0.0465802	-0.032802	0.00791787	0.0475271	-0.0427546	-0.00269855	0.011654	-0.0350116	0.0390865	0.0622466	0.0575437	0.0349731	-0.0133612	0.0417718	0.0394992	-0.0294327	0.00135889	-0.0147636	-0.0315864	-0.047113	0.0243957	-0.0418883	-0.00510173	-0.0289067	-0.0361305	-0.0356273
M441T157	0.0281523	-0.012234	0.0331994	-0.0228236	-0.00961632	0.0397493	0.0444705	0.000870002	-0.0196688	-0.0425798	-0.0113331	-0.0334961	-0.0266088	-0.0212487	0.0200973	-0.00752583	-0.0209898	0.0124464	0.0110168	0.0203041	0.0591462	-0.0151757	0.0208592	0.0138576	-0.0188873	-0.0187224	-0.0232587
M629T426	0.319225	-0.00996213	0.274238	-0.035479	-0.0619785	0.0228298	-0.0645796	-0.0220882	-0.0771194	-0.0749325	-0.0858289	-0.0755697	-0.049787	-0.0665762	-0.0618614	-0.0704675	0.0981595	0.0699861	-0.0430911	-0.0122214	0.232397	-0.0506359	-0.0873349	-0.0346218	-0.0111678	-0.0105623	-0.0109704
M126T346	-0.0065314	-0.0435239	-0.00431949	-0.0446658	0.00495196	0.0768874	0.0117555	0.0747374	-0.0255084	-0.0350727	-0.0124916	0.0141894	-0.0469747	-0.0169556	-0.0279365	-0.0162716	-0.00899409	0.0615272	-0.0207084	-0.0184847	-0.0112016	-0.00641719	0.0673551	0.0278641	0.00968013	-0.0027142	-0.000176321
M221T189	-0.0546693	0.0413861	-0.0691966	-0.0764647	0.171038	-0.0493395	-0.0452225	-0.00131517	0.0350353	0.0590373	0.0741562	0.140808	-0.0382932	0.0312755	-0.0216544	0.139631	-0.0423194	-0.0411762	0.0707384	0.0142443	-0.0517288	-0.114111	-0.000358502	-0.056937	-0.0379683	-0.0378351	-0.0387589
M685T351	-0.0328433	0.0973184	-0.0256882	0.00441842	0.0658494	-0.0360815	-0.0189334	-0.0195876	-0.00936168	0.0262857	0.0518035	0.101179	0.0471398	-0.0201195	0.0107969	0.0109791	-0.0149628	-0.0138686	-0.0197436	-0.0348841	-0.035919	0.017418	-0.0343299	-0.0208645	-0.0315051	-0.0323801	-0.0321149
M236T362	0.0538213	-0.0135336	0.0207379	-0.0194027	0.00216912	0.00259186	0.0460723	0.0196009	-0.0338275	-0.0362943	-0.0137453	-0.0312094	-0.034756	0.0237856	-0.0131022	-0.0236314	-0.0104499	0.0655906	0.0103516	0.0472891	-0.0104738	-0.0215504	-0.0417639	0.0296651	-0.00793984	-0.00789686	-0.00209853
M525T193_1	-0.0147948	-0.026932	0.0991857	0.0973267	-0.0352787	0.0482357	-0.00199983	-0.0152427	-0.0290172	-0.0175923	-0.0265298	-0.0178019	-0.0160759	-0.0195525	-0.0255961	-0.0280265	-0.000258787	0.00485821	-0.0174413	0.0173266	0.0265949	0.0183031	-0.027514	0.0237013	-0.00651968	-0.00645821	-0.00290004
M356T182	-0.0435107	-0.0458013	-0.0206583	-0.0248083	0.0741584	-0.0288042	-0.00579633	0.0260016	0.014427	0.0139165	0.0295982	0.0261732	-0.013101	0.0115359	0.0636567	0.0486831	-0.0311424	-0.0422442	0.0517816	-0.00338275	-0.0090622	-0.0150832	-0.0176193	-0.023607	-0.00707462	-0.017517	-0.0107193
M886T136	-0.00643258	-0.022155	-0.058172	-0.0288128	-0.0058723	-0.0227337	-0.0471298	0.0142311	-0.0234963	-0.00711849	0.123173	-0.0142784	0.0186401	-0.0422194	0.00832188	0.0035887	-0.0466813	0.0190596	-0.0334641	-0.0556782	-0.0223802	-0.0583025	-0.0712658	-0.00942582	0.130943	0.128541	0.129121
M292T177	0.0379403	-0.0179228	0.0618917	-0.0102376	-0.0131071	-0.0194121	0.0558522	0.0035412	-0.0288531	-0.0566368	-0.0331447	0.00542683	-0.0615324	-0.00610148	-0.0484248	-0.00879707	-0.0406116	0.0297044	0.00128	0.0539399	0.110923	-0.0387478	-0.016098	0.0284625	0.00160164	0.00120836	0.00785569
M772T352	0.00417685	0.00748367	-0.0140204	0.0123614	-0.0111933	-0.0163492	0.000666775	-0.0121486	0.00269087	0.0172713	0.0349439	0.0146816	0.0067398	-0.00419066	0.00447309	0.0210469	0.000396826	0.0337189	-0.00652074	-5.37277e-06	-0.0192359	-0.0122791	-0.0206519	-0.0118158	-0.0124254	-0.00803678	-0.0117787
M829T149	0.0121333	0.0135996	-0.00240952	-0.0318769	0.101692	0.0312823	0.00548303	0.0984039	-0.0119666	-0.0299417	0.0603567	-0.0555032	-0.053215	0.0176351	0.0217268	0.0240562	-0.0717758	-0.051561	-0.0439133	-0.0619185	-0.0406137	-0.0363455	-0.0727402	-0.00547624	0.0658013	0.0551072	0.0619803
M1010T435_4	-0.0131317	-0.0261415	-0.0279443	-0.0211654	0.025462	-0.0176888	-0.00928633	0.0241835	0.00584893	0.0256799	0.0679377	0.0056254	0.0338455	0.0910549	0.0173439	0.0210745	-0.0256669	-0.0297904	0.0496115	0.0111801	-0.0380733	-0.0369732	0.0132742	-0.0252504	-0.0412105	-0.0388571	-0.0409423
M803T298	0.026474	0.0379127	0.0318644	-0.0200573	-0.0357068	0.016571	-0.0184748	-0.0103296	-0.00950052	-0.0310462	-0.00923415	-0.0154935	-0.0231346	-0.0269601	-0.0223152	-0.0278184	-0.0127591	0.0554596	-0.0285893	0.0048461	0.0543935	0.00919992	-0.0452563	0.0294032	0.0242408	0.0243838	0.0219269
M343T324	-0.0206424	-0.0294317	-0.0431918	-0.0334425	0.0303259	-0.00762613	0.027881	0.0017477	-0.00524426	0.00725394	-0.0015183	0.0166885	0.047626	0.0442484	0.0524032	0.0385171	0.00583478	-0.0158302	0.00629469	-0.0298168	-0.040197	-0.0194753	0.0352545	-0.00938591	-0.0193341	-0.0192384	-0.0197007
M643T411_1	0.0246022	0.0404914	-0.0204138	0.0370349	-0.0365434	-0.00592557	-0.017629	-0.0398975	-0.0374737	0.00647434	-0.00711416	-0.0604197	0.0302752	-0.030909	-0.0432844	-0.0323151	-0.000417105	0.0820748	-0.0587172	0.0972982	0.0238527	0.0500593	-0.00746627	0.0850109	-0.0259464	-0.0275305	-0.025171
M290T105	0.200788	0.039955	-0.0309863	-0.0178022	-0.00935029	0.161311	0.0496424	-0.0202789	-0.0582474	-0.0493252	-0.0319273	0.030639	0.0548565	0.00479518	0.108318	0.0163733	-0.0379701	-0.0624315	-0.0329835	-0.0997903	-0.023224	-0.00802421	-0.0497883	-0.0365658	-0.0309372	-0.0309856	-0.0360603
M423T297	0.00399695	0.0291769	0.162058	-0.000215662	0.0289634	-0.000416393	0.0399415	-0.0432625	-0.00431179	-0.0567019	-0.0849227	-0.0863386	-0.047196	-0.0590719	-0.0407088	-0.0594778	0.0553543	-0.0239698	-0.0319472	0.0446699	0.150436	0.129048	-0.106007	0.0384683	-0.0132429	-0.0130653	-0.0112567
M406T402	0.0594896	0.0619125	0.0637827	-0.0374607	0.0176529	0.0440304	0.0824704	-0.017839	-0.045535	-0.0523957	-0.0471895	-0.0161126	-0.0529081	-0.0808361	0.00580249	-0.0725108	-0.000367314	0.00118127	0.012486	-0.0427408	0.111556	-0.0106758	0.00601154	0.00919605	-0.00192255	0.000567202	0.00235439
M473T439	0.0748019	0.0349868	0.100884	-0.0715035	0.0475358	0.0715484	-0.0618476	-0.0226153	-0.0196291	-0.0398566	-0.0617358	-0.0215192	-0.0794702	0.0216591	-0.0599786	-0.0193057	0.0267149	0.0392889	0.0239046	0.027526	0.117056	-0.0323555	-0.0796321	-0.00282902	-0.0100092	-0.00791964	0.00429977
M393T173_2	-0.0255792	-0.0204052	-0.0317677	-0.0349874	0.0216524	-0.0103061	0.015946	0.0151506	-0.0320872	0.0577018	0.00852215	0.0522298	0.00234764	0.0664774	0.00796196	0.0445974	-0.0248219	-0.0115131	0.0306971	-0.0229013	-0.0150907	-0.0314958	0.00331529	-0.0226718	-0.0147836	-0.0139349	-0.0142536
M973T352	0.00673641	-0.00630965	-0.0122844	-0.00354404	-0.000665214	-0.0166205	0.00778196	-0.00480993	-0.00320116	0.0113492	0.0259825	0.0141521	0.0115882	0.0127245	0.0123581	0.0120679	-0.0272566	0.0270126	0.0113486	-0.00132678	-0.033711	-0.00267822	-0.0135079	0.0108612	-0.0132299	-0.0127281	-0.0120901
M884T351_1	-0.000480461	0.011851	-0.0307512	-0.000752528	0.0153342	0.00215551	0.0108585	0.00371902	0.0160018	-0.0105683	0.0450373	0.0280642	0.0152269	0.00601378	0.0161385	-0.00452148	-0.0184323	0.00584563	0.0133477	-0.0314674	-0.0264773	-0.00143947	-0.0318784	-0.00923986	-0.00471306	-0.0098108	-0.00906148
M102T301	-0.0538396	0.0380899	-0.0796135	-0.0955456	-0.0544537	0.00862202	0.00445956	-0.0260224	0.00517095	0.177599	0.0509542	0.0341477	0.174062	0.00672109	-0.0431256	-0.0207627	0.00894564	-0.0703842	0.0311992	0.0225869	-0.0437532	-0.0453817	0.0011718	-0.0637494	0.00743442	0.00619436	0.0192728
M205T403	0.125628	-0.062948	-0.0587391	-0.0370022	0.181071	-0.0111045	0.00979097	0.0910156	0.024678	0.00582399	-0.0318056	0.010614	-0.00769433	0.0473663	0.0544598	-0.0255632	-0.0217103	-0.0623414	0.0059839	-0.051932	-0.0524323	-0.0233909	-0.0509412	-0.0144982	-0.0142627	-0.0155762	-0.0144888
M839T130	-0.0162927	0.0158285	0.0179245	-0.0236394	-0.0335673	0.0724671	0.0106172	-0.054218	-0.0316358	-0.00663997	-0.0718988	-0.0417684	-0.044156	-0.0428658	0.00179435	-0.0199013	0.000284188	0.0265976	0.0310411	0.110278	0.183908	-0.0772249	0.0222391	0.00714363	-0.0113052	-0.0150672	-0.00994254
M294T359_2	0.0975239	-0.0173678	-0.0192212	-0.0480434	-0.0431799	-0.0224624	-0.0353117	-0.0333634	-0.0158858	-0.036232	-0.0246237	-0.0330247	-0.0437692	-0.0229078	-0.0543225	0.0800994	-0.0155087	0.0165584	0.0528526	0.0550393	0.0132776	-0.0357926	0.133946	-0.0241056	0.019539	0.019013	0.0372735
M909T352	-0.022332	0.0240811	-0.0129891	0.00892866	0.033816	-0.0329035	-0.00294616	-0.00282115	-0.0226057	0.0219437	0.0482066	0.018134	0.0172568	0.0102203	0.0336522	0.0165217	-0.0284541	-0.0063291	-0.00662684	-0.0246325	-0.0287542	0.0105521	-0.0200233	-0.0102304	-0.0137008	-0.00444718	-0.00351729
M570T351	-0.00915376	0.033314	-0.0179028	-0.00979724	0.0345534	-0.0304834	0.016647	0.00911727	-0.00827567	0.0146618	0.0707368	0.0751542	0.0460093	-0.016647	0.0141448	0.0301107	-0.0273874	-0.0300238	-0.0139361	-0.0301724	-0.0386607	0.00940771	-0.0633219	0.0174347	-0.0231241	-0.026737	-0.0256685
M485T293	-0.0256072	0.0230856	0.0251506	-0.0123765	-0.00322207	0.0127828	-0.0303691	-0.0218982	-0.0085251	-0.0398855	-0.00799878	-0.0252674	-0.0100159	-0.0222622	-0.00997664	-0.0144458	0.0310299	0.0260482	-0.028978	0.0532039	0.0167286	0.000405165	-0.0219755	0.10613	0.00205962	0.00234296	-0.0161628
M305T472	0.0738179	-0.00452586	0.167193	0.00292411	-0.0349881	0.0439593	-0.00022242	-0.0326771	0.0198344	-0.0420679	-0.0191579	-0.043446	-0.039663	-0.0386711	-0.0339122	-0.030179	-0.006511	0.0876154	0.0203518	0.0240545	0.0764089	-0.0310212	-0.0451214	-0.0339115	-0.0279654	-0.0278922	-0.0242261
M433T283	-0.0213204	-0.0465214	-0.0472555	-0.0693648	0.00519879	-0.042167	0.00684328	0.0131859	-0.0302048	0.0112277	0.00378312	0.0122416	0.012725	0.0496554	0.0738839	0.0333886	-0.0208161	-0.00878305	0.00587408	-0.0509858	-0.0593391	-0.0383	0.0691683	-0.0170565	0.0493867	0.0544267	0.0511255
M1135T533_1	0.0063961	-0.0197005	-0.0440771	-0.0445556	-0.00568964	0.0179819	-0.0754621	-0.0267118	0.056975	0.032192	-0.00409605	0.0464938	0.0207329	0.0015351	0.0496303	0.0812276	-0.021861	-0.0446252	-0.0136879	0.00465185	-0.0176984	-0.0207254	0.109487	-0.0214353	-0.0210165	-0.0254733	-0.020488
M184T322	-0.0830466	-0.0909823	-0.116724	-0.089938	-0.0464052	-0.0423591	0.0209738	0.0134876	0.052905	0.126714	0.0896203	0.201539	0.165316	0.0619593	-0.0773178	0.0533677	-0.0244816	-0.0513657	0.197462	-0.0283097	-0.0678465	-0.112017	-0.10947	-0.0843091	0.0142645	0.0144871	0.0124759
M283T515	0.00511297	-0.0149262	0.0308896	-0.0314752	0.012672	0.00536664	0.052991	0.00853797	-0.0407369	-0.00601982	-0.000884554	-0.0250586	-0.011931	0.001292	-0.0244162	-0.00800769	-0.00614675	0.0317196	0.0435328	0.0198362	0.0284224	-0.0189745	-0.0242593	0.0133405	-0.0205122	-0.0111038	-0.00926133
M466T392	0.13932	0.069127	0.195175	-0.0539157	-0.00724569	0.0855398	-0.0166274	-0.0239695	-0.0242775	-0.081487	-0.0642279	-0.100982	-0.0828071	-0.055303	-0.012615	-0.0564871	0.00464386	0.119702	-0.0690658	0.0536289	0.121322	-0.0610482	-0.118783	0.0359821	0.00215632	0.00244289	-0.000198568
M485T351	-0.00250525	0.0441776	-0.00743246	0.00578739	0.032583	-0.0370775	0.0217158	0.00346022	-0.00914401	0.0474912	0.0120426	0.0220726	0.0169254	-0.000700898	0.0255644	0.0231965	-0.0136847	-0.0127526	-0.0156045	-0.0135664	-0.0520427	0.00782331	-0.0200144	-0.0298448	-0.0183712	-0.0128781	-0.0172206
M293T309	0.0936506	-0.0206925	0.138137	-0.00623102	-0.0518358	0.0982519	-0.0567948	-0.0480949	-0.0434467	-0.0603512	-0.0348854	-0.0592222	-0.0395435	-0.0395174	0.00636103	-0.0428745	0.0647205	0.0436954	-0.0530208	-0.0383138	0.126658	0.0117715	-0.0457611	-0.00145505	0.023026	0.0173881	0.0183805
M462T200	0.620191	0.620303	1.1895	1.164	-0.26825	-0.276151	-0.261824	-0.265867	-0.27674	-0.269809	-0.262547	-0.269931	-0.266619	-0.263878	-0.270267	-0.275675	-0.274176	0.461106	-0.260482	-0.270327	-0.276191	-0.275444	0.784118	0.563738	-0.273238	-0.273221	-0.272313
M383T359	-0.00317616	-0.0293	-0.00554301	-0.0608905	0.0702868	-0.0456264	0.000409042	0.0150539	0.0461795	0.168443	0.0160213	0.148219	-0.0401614	-0.0235192	0.0205694	0.0248648	-0.028793	-0.0589725	0.022513	0.000553707	-0.0342452	-0.0237158	-0.0165858	-0.0544273	-0.034224	-0.0342913	-0.0396413
M336T225	-0.14321	-0.0727571	-0.167449	-0.146987	0.0489669	-0.0772563	-0.161465	-0.0689825	0.219517	0.100704	0.0748197	0.0420273	0.104352	0.122098	0.0923586	0.0692982	-0.0482609	0.0314572	0.165316	-0.0193138	-0.0709459	0.0130589	-0.058537	0.0182749	-0.0337461	-0.0184494	-0.014887
M775T148	0.191155	0.282609	0.6948	0.0579315	-0.17193	-0.0036769	-0.226407	0.0965465	-0.104773	-0.0806913	-0.19242	-0.16979	0.021182	-0.0937568	-0.192778	-0.158148	0.00854079	-0.0457184	-0.0839623	-0.0816179	0.0250361	0.0432725	0.0194337	-0.0537886	0.0620743	0.0901719	0.0667035
M471T504	0.0227479	-0.0255342	0.00818652	-0.0253643	0.00586048	0.0510997	0.001256	0.0118085	-0.0178882	-0.0443639	0.00441421	0.0102874	0.000446056	-0.00859121	-0.0304304	0.0076239	-0.019633	0.0382311	-0.00719284	0.0544061	0.0344584	-0.0104111	-0.0222013	0.0345609	-0.0224307	-0.029897	-0.021449
M405T156	-0.0273131	-0.0387831	-0.0253028	-0.0479216	-0.00769232	0.0601269	0.0714715	-0.0252784	-0.0244627	0.00117375	-0.0330279	-0.0237288	-0.04572	-0.0205639	-0.0106027	-0.035157	-0.0411078	-0.00611061	0.0398386	-0.00615689	0.0139028	0.0213543	0.0512045	0.154061	0.00746648	-0.00123269	-0.000437094
M355T403	-0.0766822	-0.0252074	-0.0894731	-0.0864808	0.0543665	-0.0485693	0.02139	0.0190297	0.0743612	0.0419967	-0.0179429	0.0788134	0.11357	0.177956	0.0337232	0.0787722	0.0356988	-0.0565704	0.0608382	-0.0518751	-0.0520187	-0.0320182	-0.0227884	-0.0667557	-0.0556908	-0.0555549	-0.0528882
M409T385	0.0164868	-0.0132204	-0.0243876	0.00210812	0.0774038	0.036927	-0.0443789	-0.0249187	-0.0230607	-0.0271288	-0.0034525	-0.00100679	0.0166713	-0.0429439	-0.0366533	-0.026648	-0.0182792	0.0122712	0.0349964	0.0161597	-0.00883128	-0.0156984	0.0359627	0.0574161	-0.000312358	0.00404983	0.000467868
M687T351	-0.01416	0.000538835	-0.0221216	-0.0146124	0.0647492	-0.0335519	0.024368	0.0111167	0.0132417	0.0197442	0.0225755	0.0123773	0.00593228	-0.0150438	0.0213285	0.0209225	-0.0223942	-0.00580208	0.00019603	0.00488981	-0.0184363	-0.00359861	-0.033184	-0.0183878	-0.00770954	-0.0059731	-0.00700522
M181T175	0.0297527	0.035356	0.0784093	0.0755398	-0.0492678	0.0142017	-0.0477121	-0.027867	-0.0457139	-0.0282431	-0.0464012	-0.0181237	-0.0363135	-0.0280041	-0.0307634	-0.0146141	0.0167454	0.0836983	-0.0120664	-0.0483699	0.0601188	-0.0447625	0.00167153	0.0642928	0.0131673	0.00696872	-0.00169987
M630T488_1	0.00726272	0.135255	0.0338732	0.0470718	-0.00905522	-0.0141423	-0.024853	-0.0587019	-0.0654841	-0.00825112	-0.0492852	-0.0417905	0.0107833	-0.0569372	-0.0379449	-0.039737	-0.031229	0.0245677	-0.0460201	-0.0132694	0.00200026	0.0431868	0.168333	0.0767936	-0.0185016	-0.0172773	-0.0166483
M345T399	0.00821417	-0.0588389	-0.131947	-0.202479	0.142672	0.00579717	-0.00913358	0.051784	0.0800447	0.00141679	0.160327	0.0136349	0.137501	0.102796	0.0486803	-0.0214527	-0.0313698	0.00649179	-0.00207829	-0.139581	-0.0213925	-0.0359609	-0.0706252	0.0267676	-0.0245051	-0.0207588	-0.0160037
M223T451_1	0.0261392	-0.002245	0.057339	-0.00893081	-0.0592712	-0.030172	-0.000562034	0.0293025	-0.0369893	-0.0391429	-0.0177953	-0.00228702	-0.0296878	-0.0114468	-0.0495101	-0.0457914	-0.00188915	0.0740636	0.162227	0.0707301	0.0121695	0.0132232	-0.0711938	0.00944853	-0.0169776	-0.0154372	-0.0153132
M908T150	-0.00575002	-0.0179754	-0.0599916	-0.0538987	0.0121775	0.022357	-0.0430599	0.192127	0.0115644	-0.0253553	0.0767532	0.205448	0.0288032	-0.0141561	0.00970262	0.0555583	-0.0353668	-0.0493316	0.0342749	-0.0327443	-0.0528943	-0.0662913	-0.0118973	-0.0586218	-0.0411004	-0.039693	-0.040639
M300T261	0.043407	0.00394848	0.235004	-0.0378708	-0.00121396	-0.0158074	-0.0141442	0.0129768	-0.0229521	-0.0700249	-0.0313779	-0.0238137	-0.0323892	-0.0114826	-0.0130289	-0.00245959	-0.00103392	0.105911	-0.0043986	-0.00141609	0.0170675	-0.0166097	-0.0425909	-0.00474551	-0.0225048	-0.0268804	-0.0215687
M833T138_1	-0.0578822	-0.360963	-0.394451	-0.400555	0.412708	0.201985	-0.477715	-0.130769	-0.291469	-0.408002	0.174219	-0.150159	-0.10004	-0.263808	0.205459	-0.038641	-0.496695	0.103043	-0.183539	-0.535937	-0.251138	-0.397994	-0.16204	-0.457541	1.30423	1.83314	1.32455
M225T444	0.0491802	-0.0398453	0.0211682	-0.0447294	0.00120052	-0.0406177	0.0118405	-0.00238375	-0.00622751	-0.00054942	0.00787418	0.0783024	-0.00785092	0.036073	0.0252259	0.022232	-0.0207683	-0.0530698	-0.0198019	-0.0282313	0.0455814	-0.0322586	0.00250677	-0.0233226	0.00432903	0.00871723	0.00542486
M566T423	-0.0226736	0.0211833	0.0327442	-0.059503	-0.00311554	0.091387	-0.000603369	-0.00809224	0.0439436	-0.0587523	-0.0599746	-0.0596389	-0.0311699	0.00113419	-0.0499191	-0.0281217	-0.0522286	0.0284536	0.0481243	0.00228389	0.0831572	0.0321765	-0.0368469	0.0122372	0.0323884	0.0199469	0.0214794
M130T352	-0.00062504	0.0613778	-0.0316746	-0.0260386	0.0723804	-0.033913	-0.00170493	0.00645243	-0.030645	0.0453364	0.0554095	0.0937502	0.0461601	-0.00499375	0.0290823	0.0364742	-0.021909	0.00794558	-0.0310492	-0.0271214	-0.0448802	0.00941194	-0.0712027	-0.0261723	-0.0456113	-0.0343151	-0.0319246
M719T435_1	-0.0255613	-0.042548	-0.0469276	-0.0113681	-0.0189231	-0.0410574	-0.028761	0.0540067	0.0295786	0.044728	0.0719253	0.0176013	0.0430747	0.118493	-0.00763756	0.0308003	-0.0383639	-0.0175564	0.0732387	0.00495427	-0.0429863	-0.0391398	0.0188378	-0.022972	-0.0394023	-0.042667	-0.0413664
M365T451	0.0755608	0.00684695	0.179661	-0.0486267	-0.128176	0.0481739	-0.120716	-0.116316	-0.106222	-0.128808	-0.063131	-0.0993276	-0.0884364	-0.118002	-0.0728808	-0.10328	0.203437	0.00275887	-0.138386	-0.11408	0.298725	-0.0554121	-0.087594	0.279602	0.146642	0.150157	0.197831
M630T377_1	-0.0558363	-0.0304291	-0.0563468	0.0046525	-0.0442429	-0.0494077	0.0234341	0.0306177	0.068855	0.0410065	0.0769059	0.0187413	0.182498	0.00539579	-0.0235847	-0.0123784	-0.0159841	-0.0486983	-0.00447163	-0.00281496	-0.0515972	-0.0279361	-0.0568952	0.0136961	0.00617485	0.00645118	0.00219449
M231T207	-0.0749284	0.00726183	-0.10086	-0.0370066	0.128192	-0.0485924	0.0262933	0.115519	0.141748	0.00360964	0.0985572	0.203642	-0.06175	0.0260878	0.0263229	0.086578	-0.0532857	-0.07135	0.0760811	0.0393258	-0.0961411	-0.0996021	0.0153719	-0.127904	-0.0738255	-0.0737137	-0.0756295
M840T351	-0.0111467	0.0122276	-0.00919673	0.00234921	0.0141679	0.0247898	0.0163486	0.00746856	-0.00446107	-0.00830975	0.00267636	0.0178196	0.0283725	0.00500028	-0.00356049	0.0215083	-0.0368475	0.0270421	-0.00691715	-0.00489413	-0.0254308	-0.00234841	-0.0384155	0.0210812	-0.0195671	-0.0153385	-0.0144182
M537T386	-0.0425628	-0.0483749	-0.0723948	-0.066316	0.0680211	-0.0608859	0.0487262	0.0435397	-0.0164601	-0.00259943	-0.0161548	0.0209359	0.0420242	0.149043	0.0733467	0.0348796	-0.0280221	-0.0449079	0.0213326	-0.041568	-0.0850785	-0.0278334	0.0604647	-0.0297081	0.00907191	0.00515773	0.00632347
M842T357_3	0.0249333	-0.0335904	-0.0256744	-0.030407	-0.0474013	0.0487122	-0.0368111	0.0244792	-0.0285693	-0.0426476	-0.0194073	-0.0232207	-0.0337432	0.0201839	-0.010225	-0.0175757	-0.0259124	0.0136415	-0.00097807	0.0468646	0.0137666	0.0425078	-0.00923707	0.0531648	0.0342539	0.0308417	0.032051
M1037T352	-0.00558139	0.0199934	-0.0151524	-0.0133847	0.011763	-0.0319179	-0.00261394	-0.00737559	-0.0145577	0.0119758	0.0276642	0.0400896	0.0317034	-0.00453164	0.048642	0.000397883	-0.00769614	0.00521092	-0.00892881	-0.0057872	-0.0300614	0.00237834	-0.014734	-0.00594896	-0.0112583	-0.00954163	-0.0107469
M484T490	0.05543	-0.123111	-0.123638	-0.117635	0.0143901	-0.0153965	0.114001	0.0400328	0.145045	-0.0763738	0.144289	0.00262564	0.014182	0.100345	0.185251	0.119408	-0.0388156	0.064589	0.0373913	-0.024178	-0.0879432	-0.0395067	-0.0974036	-0.0466834	-0.0812673	-0.0863519	-0.0786765
M276T490_2	0.0388677	-0.0352324	-0.0381919	-0.0229243	0.00125205	-0.0130569	0.0171532	0.0196286	0.020495	-0.010349	0.0230324	-0.0122982	-0.00334951	0.0546732	0.0564499	0.0142725	-0.0195052	0.0133099	0.0011635	-0.00258459	0.00506178	-0.0177026	-0.0399117	0.00577456	-0.022414	-0.022275	-0.0113391
M499T172	0.0194628	0.022614	-0.0404794	-0.0592005	0.064317	-0.0353371	0.0112825	-0.00684295	-0.0232082	0.0371275	0.0481491	0.0796701	0.116804	-0.0307338	0.00856409	0.0441585	-0.0424919	-0.0497973	0.00703444	-0.0737025	-0.014063	-0.0066591	-0.0901511	0.0450755	-0.0139481	-0.0071291	-0.0105152
M341T419	0.0014587	0.0154455	0.276683	-0.0172539	-0.0571875	0.0186608	-0.0150788	-0.0622664	-0.0463078	-0.077422	-0.0741648	-0.0518233	-0.0571519	-0.0365567	-0.0486473	-0.0530622	-0.00182788	0.0536275	0.284935	0.0280535	0.044506	-0.0378476	-0.07404	0.0161553	-0.00633148	-0.00645044	-0.0161055
M63T352	-0.0734303	0.0780206	-0.0595817	-0.0223905	0.0836274	-0.0399098	-0.00489548	0.0191497	-0.0203256	0.0623514	0.0517576	0.123492	0.0944389	0.0040611	-0.00918639	0.0630285	-0.0319408	-0.0335231	0.00122526	-0.0286428	-0.0623707	-0.00560528	-0.0688645	0.00143487	-0.0476769	-0.0381289	-0.036115
M238T168	-0.0876897	-0.00639759	-0.0840023	-0.0867011	0.0580956	-0.0277519	-0.00609121	-0.0127386	0.00488978	0.067391	0.00780789	0.0940301	0.0818871	0.00505295	0.147846	0.180709	-0.0230192	-0.0114389	-0.00825736	-0.052819	-0.068589	-0.0342728	0.0278858	-0.0240981	-0.0460963	-0.0478865	-0.0477459
M591T351	-0.010256	0.0184791	-0.027681	-0.0172756	0.0395769	0.00873609	-0.00842186	-0.0148433	-0.0179175	0.0301274	0.0348278	0.0185827	0.0307895	0.0124526	0.00189832	0.028573	-0.0313569	0.00440043	-0.0166649	0.00238322	-0.0445992	0.00770144	-0.0219769	0.00525612	-0.0131504	-0.00700326	-0.0126377
M357T352	-0.0265008	0.110068	-0.0893675	-0.0440733	0.102293	-0.0898979	-0.00648014	0.0383018	-0.0771137	0.0865154	0.135425	0.169569	0.145662	-0.0303273	0.0829907	0.0565653	-0.0706783	-0.00421807	-0.0102487	-0.0914018	-0.133627	0.0219407	-0.114666	-0.0235791	-0.0447327	-0.0443134	-0.0481047
M178T425	-0.018204	-0.0201932	-0.0198616	-0.0322562	0.00709115	-0.0118511	-0.00268193	-0.0025965	0.000715887	0.0252724	0.00758843	0.0485786	0.0165673	-0.00093527	0.0156121	0.0203697	0.00366851	-0.00348729	-0.000252331	0.00270822	-0.0272365	-0.0103541	-0.00940601	0.00728785	0.00170367	0.00187569	0.000276533
M234T358	-0.116673	-0.118157	-0.0781008	0.305948	-0.115512	-0.109613	-0.104055	-0.113974	-0.0861787	-0.100411	-0.127117	-0.109883	-0.0767604	-0.112823	-0.127078	-0.117439	0.378772	0.198573	-0.126207	0.571488	0.143419	0.190403	-0.128098	0.143381	-0.0207936	-0.0206126	-0.0224987
M536T355	-0.00765749	-0.00271105	-0.00810088	0.0118749	0.00174798	-0.0319783	-0.00683531	0.0203571	0.00102444	0.00335933	0.0236916	0.0368223	0.00159285	0.0228511	-0.0160328	0.0114964	-0.0210493	0.0287248	-0.00761498	-0.00290657	-0.00360999	-0.00654048	-0.0306576	0.00500586	-0.00851198	-0.00843508	-0.00590686
M717T352	-0.0289959	0.0195934	0.0572783	-0.0417833	0.00886173	-0.0265953	0.0193323	-0.00410717	0.00357656	0.00956212	0.0268188	0.0252019	0.0352822	4.96872e-05	-0.00413871	0.064501	-0.00890316	0.0118887	-0.000675882	-0.0392667	-0.0221182	-0.0184569	-0.0431281	-0.00809654	-0.00750196	-0.0113731	-0.0168056
M631T448	0.201026	0.0430495	0.118812	0.0734156	-0.0701174	0.132464	-0.0836172	-0.0614409	-0.0368419	-0.0776682	-0.033016	-0.0828992	-0.0471208	-0.0828814	-0.0374257	-0.0440551	0.0446634	0.104177	-0.107645	-0.0346834	0.0898583	-0.0031196	-0.0966844	0.00971555	0.0263672	0.0265896	0.0290785
M509T258	-0.0275565	-0.0158773	-0.0392112	-0.0468367	0.0235672	-0.028269	0.105241	0.00855153	0.0139027	0.0418764	0.00128867	0.0334104	0.0605946	0.017005	0.0162887	-0.00534532	-0.011179	-0.0236636	0.0405546	-0.0125686	-0.0282462	-0.034922	-0.00967199	-0.011387	-0.0211843	-0.0235237	-0.0228387
M208T445	0.00531822	-0.00945211	0.219265	0.048864	-0.00429485	-0.0119213	0.0244545	0.0271884	-0.0553454	-0.0495841	-0.0255116	-0.0246474	-0.0329517	-0.0385832	-0.0553402	-0.00786555	-0.0357698	0.0908489	0.0700308	0.0351603	-0.0358946	-0.0231673	-0.0358289	0.0175505	-0.0301896	-0.0300683	-0.0322648
M440T415	-0.000588413	0.0847834	0.0517441	-0.0434273	0.0825487	0.00979107	0.0783536	0.00767583	-0.046554	-0.0752718	-0.0848649	0.00552426	-0.0629398	-0.0356142	-0.0093558	-0.0015951	-0.00627002	0.0823178	0.0585689	0.0120956	0.0812137	-0.0559751	-0.0913199	-0.00583219	-0.0100033	-0.0132624	-0.0117426
M249T39	-0.0462478	-0.0979852	-0.0490369	-0.0650532	-0.0522124	-0.00311145	-0.00770645	-0.0470627	0.163627	0.442346	0.361278	-0.0718642	0.241685	-0.0700973	-0.042459	-0.0675552	-0.0743185	-0.0774453	-0.100026	-0.0369917	-0.0147694	-0.086293	-0.0916356	0.00418509	-0.0357643	-0.0356408	-0.0398448
M236T457	0.0072702	0.00383964	0.0760734	0.0233021	-0.00598886	-0.059383	0.0780903	0.037114	-0.0976102	-0.0782552	0.0205435	-0.0774954	-0.0261563	-0.0533045	-0.0256537	-0.0439678	-0.0630881	0.212566	0.130276	0.0417096	-0.0173831	-0.0340785	-0.0526673	0.0275868	-0.00957767	-0.00567166	-0.0080902
M215T576	0.101007	-0.0883097	0.0862437	-0.0480096	-0.0145361	0.125397	0.0754102	0.0613309	-0.0557402	-0.109237	-0.00519388	-0.00717979	-0.0814115	-0.101433	-0.0156558	-0.0935428	-0.0278332	0.0437225	0.182264	0.105842	0.128841	-0.026361	-0.117558	-0.0506713	-0.025996	-0.0260352	-0.0153549
M685T257	-0.0389266	7.56326e-05	-0.0369428	-0.0422213	0.049578	-0.0171932	-0.0234768	0.0117363	0.033607	0.0224791	0.019814	0.0631389	0.02949	0.0442215	0.0219701	0.0229256	-0.0256434	-0.0296852	0.0836684	-0.00444779	-0.0220676	-0.023893	-0.0228322	-0.0321976	-0.029542	-0.0270229	-0.0266122
M444T450_2	-0.0717415	-0.0527494	-0.0911738	-0.095203	0.0230454	0.0109266	0.0395482	0.0693395	0.0111391	0.166136	0.00544433	0.282542	-0.0885793	-0.00897837	0.174844	0.0810652	-0.0719385	-0.0701985	-0.0166129	-0.0397736	-0.0376201	-0.0831254	0.0413609	-0.0673673	-0.0398115	-0.0395386	-0.0309785
M938T358_2	0.0524762	-0.00920503	0.0506216	0.00462626	0.0183899	-0.0156419	0.0119229	-0.015756	-0.0440661	-0.00289715	-0.0223424	-0.0357533	-0.017436	-0.0236121	0.0120287	-0.0122334	0.00864989	0.0548544	-0.00747397	0.0313167	0.0400563	0.00676531	-0.0808259	0.0358055	-0.0126005	-0.0159501	-0.0117199
M345T351	-0.00729381	0.0595864	-0.0292003	-0.0216585	0.0718422	-0.0260172	-0.0213158	-0.0176378	-0.0174075	0.0282993	0.0159075	0.0315152	0.0426664	0.0125417	0.0187288	0.015194	-0.0191054	-0.0203286	0.0239098	-0.0607845	-0.0580666	-0.00111583	-0.0260104	0.00502987	0.00141944	0.00152148	-0.00221949
M544T393	-0.0301766	-0.0206275	-0.0343457	-0.0779799	0.0468268	-0.01122	0.0755225	0.0268163	0.0334795	-0.00329015	0.0984041	0.00626191	0.0495636	0.0478701	0.0258426	-0.023111	-0.00947299	-0.023893	-0.0255907	-0.0709237	0.00293386	-0.00205285	-0.0688551	0.00427443	-0.00422477	-0.0104847	-0.00154708
M140T221_2	-0.226545	-0.155822	-0.533576	-0.397745	0.346063	-0.379133	-0.192571	-0.0168684	0.217655	1.31345	0.305878	1.35208	-0.00321582	0.291152	0.0244531	0.60251	-0.361751	-0.495763	0.490372	0.0198257	-0.224423	-0.68002	0.473772	-0.608441	-0.386719	-0.388038	-0.386581
M229T33	-0.329156	-0.0882257	-0.0829835	0.103666	0.274983	-0.0299479	0.269597	-0.206152	0.42826	0.6867	0.00114864	0.250258	0.0353551	0.208436	0.386876	-0.0880001	-0.176271	-0.271334	0.44075	0.179198	-0.0458921	-0.462608	-0.204055	-0.45178	-0.282383	-0.267171	-0.27927
M457T404_2	-0.0462734	-0.00970142	-0.017558	0.00788385	0.0333748	0.0456188	-0.0272151	-0.0185628	-0.0276029	-0.0991672	-0.0591716	-0.044421	-0.0727435	0.0287991	-0.0452821	-0.0107719	0.123678	0.188975	0.0107363	-0.0185623	0.0242212	0.095165	-0.0200648	0.106579	-0.0512109	-0.0487909	-0.0479323
M308T174	-0.0274345	-0.00510785	-0.0433462	-0.0581605	0.048251	-0.00697748	0.016417	0.0631491	-0.000856212	-0.00165184	0.069818	0.0619186	-0.00652182	0.0243209	0.0411913	-0.0143546	-0.015105	-0.032916	0.0253033	-0.0181223	-0.036046	-0.0265916	-0.0140429	0.00502288	-0.0191332	-0.0111626	-0.0178614
M483T469	0.010244	-0.00173215	0.0937885	-0.0595903	0.0636229	0.067472	-0.0614415	-0.102334	-0.0680053	-0.0473714	-0.0309574	-0.0939202	0.00738578	-0.0773258	-0.0195955	-0.0443103	0.055314	0.200806	-0.0397024	0.0366006	0.0636169	-0.0210578	-0.121858	0.0250591	0.0662243	0.0674609	0.0316079
M719T173	-0.0284425	0.00613684	-0.0279515	0.0200027	0.00286033	-0.017282	-0.0301159	0.0345472	-0.00395854	0.0434258	0.00405161	0.0529309	0.0213268	0.0225934	0.0216559	-0.000584369	-0.0147681	-0.0108668	0.0179595	-0.00253021	-0.0362591	-0.0146588	0.0211249	-0.0100356	-0.0249078	-0.0215778	-0.0246769
M237T439	-0.0118541	-0.0346502	0.0371942	-0.00568526	-0.00392682	-0.0146882	0.0142053	0.0549984	-0.0416817	-0.0404798	-0.0220136	-0.00296099	-0.0521843	-0.00111402	-0.0217078	-0.034853	-0.0126529	0.0330551	0.130812	0.0483848	-0.0177426	0.00122736	-0.0209375	0.0360892	-0.0117685	-0.00324127	-0.00182444
M297T314	-0.11094	-0.106291	-0.0494401	0.122909	-0.112192	-0.121625	-0.113904	-0.106099	-0.0224134	-0.106631	-0.129839	-0.120663	-0.107537	-0.111903	-0.127787	-0.122345	0.447543	0.327342	-0.142371	0.259609	0.0564305	0.216262	-0.105058	0.346719	0.0133962	0.0136208	0.0132066
M431T292	0.0255481	0.00882936	-0.00680341	-0.00190651	-0.0334597	0.0598437	-0.0046279	-0.0305226	-0.0311498	-0.0213384	-0.0318992	-0.0316783	0.0168621	0.0011896	-0.0182439	-0.0428318	0.0280624	0.0395293	0.00976983	0.0185823	0.000834126	-0.024932	0.0728267	-0.00571083	0.00763713	-0.013128	0.0087176
M759T145	-0.698593	1.47985	1.37359	4.2897	-2.91656	-1.40729	-2.95122	-0.657696	-1.4402	-2.0533	-2.82352	-3.31295	-0.687421	-2.10471	-2.78353	-2.8949	1.55419	0.0886868	-2.02024	1.12778	1.17452	0.576998	-0.927679	-1.73728	6.61094	6.63037	6.51045
M310T350	0.00187502	0.04495	-0.0166285	-0.0584583	0.00815089	0.017106	-0.008327	-0.00230779	0.0305237	0.0207597	0.0288017	0.0296375	-0.0187133	0.0213019	0.0227555	0.03642	0.00409628	-0.031511	-0.0103796	-0.0251425	-0.0304095	-0.0273697	-0.0606893	-0.00259385	0.00644826	0.00674855	0.0129556
M299T398	-0.047467	-0.0811768	-0.143774	-0.208848	0.100118	0.338888	-0.0692705	0.208045	0.218042	-0.130836	0.17978	0.283256	-0.137388	0.0299856	0.0334037	0.323259	-0.0844761	-0.122934	-0.115282	-0.120126	0.0278456	-0.153059	-0.229123	-0.0334228	-0.0256841	-0.0174111	-0.022345
M361T531	0.0707051	0.011835	0.0885983	0.0133275	-0.0332274	0.0710067	0.0142005	-0.031565	-0.0430286	-0.0383146	-0.0157716	-0.00971111	-0.0582118	-0.0329176	0.0104755	-0.0105294	0.000182976	0.0422897	-0.013076	-4.70978e-05	0.0735087	-0.0172088	-0.0427043	0.0236155	-0.0234787	-0.0253668	-0.0245868
M256T175	0.025968	-0.0277889	0.00409399	0.00935864	-0.0147147	0.00941279	0.0368621	0.0230566	-0.0337782	0.0346194	-0.0236873	0.0613868	-0.0195127	0.0145552	0.0340309	0.00826553	-0.042828	-0.0522714	-0.0267107	-0.00969784	-0.00636368	-0.0540161	0.00637783	0.0507456	-0.00193811	-0.00174004	-0.00368571
M320T403_2	-0.100524	0.0427131	-0.0554435	-0.0676358	0.0121029	0.119798	-0.0153645	-0.0332946	0.0874903	0.0122925	-0.0471774	0.0713427	0.100221	0.124172	0.0574366	-0.0566616	-0.0148769	0.00212327	-0.0434696	-0.0334555	-0.0181123	-0.0207965	-0.0159036	-0.0608648	-0.0122317	-0.0176448	-0.0162348
M373T421_1	0.0592117	0.00415373	0.0297972	-0.0159448	-0.00397187	0.0149203	0.0328338	-0.0251855	-0.0131522	-0.036068	-0.0167969	-0.0258628	-0.043121	-0.0173983	-0.0190394	0.0125141	-0.0043698	0.0343805	-0.000346083	0.0591406	0.0652061	-0.034087	-0.0412809	0.0342655	-0.0189457	-0.0157166	-0.0151368
M721T352	-0.00825921	0.0156254	-0.0217934	-0.0334067	0.0169069	-0.00327307	-0.027284	0.0196212	-0.0244058	0.0052025	0.0251817	0.02977	0.0303527	0.0165426	0.0318115	0.0285249	-0.0306945	-0.00942712	0.00400564	-0.00522554	-0.0501256	-0.00521187	-0.00417171	-0.00128225	-0.00457955	0.0088572	-0.00326175
M257T161	-0.147517	-0.175575	-0.0811313	-0.214279	0.135686	-0.211564	-0.070525	0.00327571	-0.0502872	0.325336	0.132212	0.356976	0.338705	0.415971	0.0358011	0.0103926	0.0705372	-0.184624	-0.0221972	-0.0559773	-0.200715	-0.211788	0.124883	-0.0154313	-0.101209	-0.100727	-0.106227
M251T350	-0.0407695	0.00388609	0.0170382	-0.0290952	-0.0236649	-0.00769201	0.0154796	0.0264934	-0.0236686	-0.0191428	-0.037231	-0.0347721	-0.024109	-0.00712479	0.00469528	-0.029746	0.00275204	0.0803825	-0.00238345	0.00395176	0.0443273	-0.0217395	0.0289776	-0.00832583	0.0211421	0.0289396	0.0313991
M614T240	0.002391	-0.018526	0.0484859	0.0190238	0.0039993	0.0208303	-0.0332658	0.0191241	0.0038899	-0.02464	-0.0313758	-0.092778	-0.00662757	-0.0116997	-0.0200503	-0.0664017	-0.0178329	0.0741024	0.148768	-0.00349268	0.0663277	-0.0179116	-0.0125213	0.000141867	-0.0205294	-0.015303	-0.0141286
M550T446_2	0.162385	0.0222531	0.107259	0.0547215	-0.02533	0.09083	-0.0443751	-0.0622874	-0.0515804	-0.0828184	-0.0522241	-0.0345719	-0.0410773	-0.0515959	-0.0816188	-0.0495213	-0.0238234	0.0222454	-0.0361423	-0.0602953	0.0515855	-0.0390508	-0.0624123	-0.0271061	0.107029	0.107504	0.100019
M111T241	-0.0885907	-0.0179223	-0.10901	-0.347727	-0.0726745	-0.0576058	-0.235573	-0.0610619	0.337835	0.228363	0.489081	0.39009	-0.0628091	-0.136778	0.424476	-0.130463	-0.19121	-0.179723	0.316246	-0.0605833	-0.113359	-0.186627	-0.148999	-0.0233666	0.020057	0.00632484	0.0116109
M395T375_2	-0.00394075	-0.0028615	0.0604549	0.0246904	-0.0427669	-0.0310107	0.0700345	-0.00837462	-0.0442379	-0.0283628	-0.0297465	0.0392934	-0.0396086	-0.0337897	-0.0197596	-0.0296468	-0.00162613	0.0526788	0.0854731	0.0575336	0.0165643	-0.0152506	-0.0475843	0.0148839	-0.0163079	-0.0136794	-0.0130524
M411T291	0.0643739	-0.00174111	0.119925	-0.0659114	-0.00489678	0.0441557	-0.023597	-0.0222062	-0.0343402	-0.0979054	-0.0662185	-0.0018703	-0.0586938	-0.035159	-0.0181431	-0.0208414	-0.0166654	0.111761	0.0619587	0.0681418	0.00764708	-0.0267642	-0.100063	0.0584509	0.0187181	0.0193766	0.0205088
M363T377	-0.0420305	0.0228494	-0.00499911	-0.0184914	0.0491444	-0.0228664	0.00835207	-0.0322473	0.0709508	0.0206002	-0.0427605	-0.0346949	0.0147746	0.125529	0.0501475	-0.0171918	-0.0214297	-0.00996656	-0.0417406	-0.0321737	-0.0198211	-0.0294258	-0.0105487	-0.00779772	0.00687588	0.00908272	0.00987943
M528T352	-0.000807072	0.0358008	-0.0232576	-0.0283614	0.0331857	-0.0095602	0.00194034	-0.000580257	-0.00406072	0.00402741	0.0271821	0.0566579	0.0168403	0.00670321	0.0214106	0.00618804	-0.014414	0.00277669	0.00413912	-0.0256407	-0.0357066	0.0105987	-0.0266904	0.00553157	-0.0223024	-0.0196509	-0.0219501
M442T495_1	-0.0288511	-0.0341135	-0.0451722	-0.0699792	0.0701516	0.0842384	0.0262364	0.0076691	0.07949	-0.0148151	0.0715674	0.0424108	0.00705856	-0.00193784	-0.0122801	0.0813154	-0.0239898	-0.0351234	-0.0525347	0.0259314	-0.00924179	-0.0535121	-0.0984512	0.0285668	-0.0141164	-0.0177935	-0.0127239
M526T437	-0.0118866	-0.0250814	0.0251657	-0.0647128	0.178923	0.020908	-0.0263313	-0.0354993	-0.0546029	-0.0738372	-0.0331485	-0.0672524	-0.0809764	-0.0589834	0.0304564	-0.0379739	-0.0117597	0.014702	0.216043	0.00172284	-0.0138397	-0.0271828	0.232615	-0.0120899	-0.0294504	-0.028048	-0.0278798
M463T351_2	-0.0312164	0.0647409	-0.0578432	-0.0489567	0.0609391	-0.0644736	0.0251734	0.0481143	-0.05015	0.0339627	0.0975211	0.10175	0.0787633	-0.0324665	0.0525228	0.0326485	-0.0796915	0.0161796	-0.0261717	-0.0527087	-0.0866223	0.00265113	-0.0691	0.00383563	-0.0119872	0.00158871	-0.0090033
M968T452_1	-0.00245749	0.0642871	0.0305344	-0.0349797	0.0371878	0.0546872	0.030789	-0.0147598	-0.0145794	-0.00999085	-0.00766672	-0.0305178	-0.00218823	-0.0245623	0.0105284	-0.0562887	0.0140007	0.0367816	-0.026349	0.0167414	0.0642519	0.00971903	-0.0376948	0.0133667	-0.0397106	-0.0409811	-0.0401488
M712T156	0.0481148	0.0209404	-0.0306681	-0.11672	-0.0102277	0.127475	0.154071	0.0304726	-0.0807908	-0.0536425	-0.0424033	-0.029731	-0.0523078	-0.0400399	0.0686098	-0.064798	-0.0568234	0.0426601	0.0575048	0.0292108	0.054414	-0.0667334	0.0138026	0.0543832	-0.0223082	-0.0178367	-0.0166291
M470T312	0.0117	0.00715486	0.047744	-0.0322673	-0.0224394	0.0546697	0.0226233	-0.0108275	-0.0199329	-0.0250402	-0.00928764	-0.0270969	-0.0224188	-0.00511153	0.00663333	0.0118184	-0.00453112	0.0294089	0.0232055	0.0239585	0.0141937	-0.0258047	-0.0139623	0.0218593	-0.0195688	-0.0179289	-0.0187514
M251T365	0.0220444	0.00431253	-0.0196049	-0.0251757	0.0684584	-0.0273945	0.0502634	-0.0172343	0.0150795	-0.00142126	0.0232013	-0.0229857	0.0252782	0.0245586	-0.0293675	0.0514787	-0.0421742	0.0157514	-0.0231147	0.0643131	-0.0545978	-0.0209597	0.0128194	-0.00366152	-0.0341404	-0.0282234	-0.0275033
M688T352_1	0.01026	0.0399831	-0.0213211	-0.00201811	0.0481357	-0.0434351	0.0107859	0.0277331	-0.0135805	0.0189786	0.0385842	0.0479504	0.0374175	-0.00697793	-0.000724558	0.00975353	-0.0166376	-0.00805198	0.0045479	-0.0240288	-0.0433696	0.0105567	-0.0391229	0.00919541	-0.0301242	-0.0346403	-0.0298494
M260T324	-0.016883	-0.0278596	-0.0680791	-0.0660473	0.0249362	-0.0274172	0.038547	0.0151513	0.0140264	0.031126	0.0159427	0.0592994	0.0299523	0.0564278	0.067448	0.038019	0.0096374	-0.0259093	0.0424489	-0.0671495	-0.0765932	-0.0191681	0.0454897	-0.0323323	-0.0195408	-0.0295102	-0.0119626
M633T504	-0.0298456	-0.0511157	-0.0210377	-0.0276078	0.128494	0.0427508	-0.0159977	0.158664	0.0173378	-0.0174856	0.0420998	0.0395572	-0.0410827	0.0496288	-0.0404636	0.0509286	-0.0719305	-0.0527862	0.000445746	0.0228129	-0.0198142	-0.0562265	-0.0464704	-0.0120801	-0.00958208	-0.0196922	-0.0195017
M811T38	-0.0103032	0.00833108	-0.0262033	0.0957934	0.0235439	-0.0519349	-0.078512	-0.0029681	-0.025271	-0.0403205	-0.0589382	-0.0827452	-0.0283562	-0.0648822	-0.0591027	-0.106575	-0.0215544	0.00844588	0.087711	0.056943	0.215505	0.139192	-0.0535932	-0.0190916	0.0331993	0.0335985	0.0280894
M634T387	0.023417	0.0612972	0.0152361	-0.0791164	-0.0964267	0.0891541	0.0833348	0.0237848	0.0175591	-0.0828746	-0.024168	-0.0347051	-0.0978675	-0.0844244	-0.0668919	-0.0395719	0.0185924	0.132404	-0.0335344	0.130943	0.0482542	-0.0268223	-0.145942	0.114187	0.0125786	0.0264559	0.0151466
M804T483_1	0.0168664	0.00564151	-0.00416825	-0.0274302	-0.027502	0.00460989	0.0203577	0.0547204	0.010197	0.00371728	-0.0109024	0.0179604	-0.0050488	0.0641075	0.0108463	0.0661337	-0.0573803	0.0105413	-0.0334361	0.00143783	0.0258813	-0.0552883	-0.0764734	-0.0139188	-0.00435793	-0.00307008	0.00595805
M257T175_2	-0.251853	-0.182329	-0.2173	-0.245155	0.232452	-0.245281	0.0787627	0.128143	-0.130239	0.454932	0.01412	0.61591	0.255767	1.12356	-0.0286516	-0.00889391	-0.0795644	-0.289766	0.130805	-0.161739	-0.255575	-0.250839	-0.196575	-0.148156	-0.116225	-0.113232	-0.113076
M378T290_2	0.0223674	0.0362158	0.0562444	-0.00891912	-0.0151627	0.0462036	-0.0261407	-0.0322169	-0.037554	0.00183838	-0.0136097	-0.019578	-0.0180345	-0.0316801	0.0167908	-0.0299876	0.00186405	0.0152653	0.0322757	-0.0178938	0.0546539	0.0225655	-0.024647	0.0139718	-0.0158441	-0.014854	-0.0141343
M568T491	0.0384492	-0.0520103	-0.00216713	-0.0451936	-0.0103781	0.00447936	0.0205738	0.0227409	0.0313597	-0.0069238	0.0470086	0.000426702	-0.0102707	0.0310795	0.049049	0.0244779	-0.0303948	0.0333583	0.0183553	0.0161197	-0.0132578	-0.0196033	-0.0207671	0.011987	-0.0502273	-0.0445829	-0.0436879
M332T217	-0.0132806	-0.058449	0.129413	-0.0403542	0.0142524	0.032142	-0.0244152	0.0155303	-0.0370935	-0.0514228	-0.0543577	-0.0384586	-0.0723182	-0.0521472	-0.0437702	-0.0219566	0.0406469	0.0579596	-0.0471384	-0.0224148	0.170779	-0.0715033	0.32554	-0.0541781	-0.0233839	-0.0301373	-0.0294843
M366T309	0.0624452	-0.0432877	0.0456278	-0.0670078	-0.0370679	0.0281424	-0.0590383	-0.0189443	-0.0558012	-0.0678779	-0.0274546	-0.0690792	-0.0283692	0.0189535	0.0111625	-0.020766	-0.0124647	0.109968	-0.0335244	-0.032702	0.0385647	0.0195187	-0.0218939	0.095023	0.0627859	0.0506753	0.0524121
M463T32_2	-0.00350744	-0.0556222	-0.0118275	0.0230109	-0.0245224	-0.0386609	0.120493	0.0274109	0.0482477	-0.0517182	0.160453	-0.0383818	-0.0496979	0.0992136	0.168095	-0.00528597	-0.0550337	-0.0617712	-0.0570283	0.0244237	-0.0713128	-0.0386584	-0.0655392	-0.074244	0.0221886	-0.0174663	0.0267413
M517T387	0.274552	0.0350694	0.0394425	-0.0902161	-0.0873843	-0.046893	-0.0907468	-0.0723129	-0.0553337	-0.0141615	-0.0277819	-0.0360292	-0.0573702	-0.0893872	-0.0612639	-0.0989976	-0.0207538	0.0688836	-0.0333948	-0.0286234	0.0895386	-0.0410642	0.109031	-0.00592153	0.113059	0.113471	0.114589
M531T352	-0.00255399	0.0162852	-0.0328617	-0.0454234	0.0178892	-0.0373445	-0.0151543	0.0131483	-0.025309	0.0543047	0.0368125	0.0423284	0.0498905	0.0101368	0.0434289	0.0297369	-0.0344445	0.00109872	-0.0272785	-0.0223853	-0.0573746	0.0126133	-0.0345766	0.01157	-0.00178674	-0.00150781	-0.00124249
M480T350	-0.0352223	0.0556103	-0.0520432	-0.0338262	0.0643956	-0.0146331	0.013218	0.00975742	0.000516623	0.0365979	0.0583208	0.0709299	0.0537788	0.00833835	0.0683873	-0.00720157	-0.0185558	0.0079159	-0.0143981	-0.0666981	-0.0421379	-0.00423871	-0.0582547	-0.0127262	-0.0275993	-0.0272488	-0.032983
M457T197	0.013557	-0.00531902	0.0118832	-0.0449476	-0.0323128	-0.0366684	-0.0333724	-0.033701	0.0130693	-0.0117614	-0.0183268	-0.0318911	0.00176962	-0.0115448	-0.0358355	-0.0379562	0.0977557	0.0525071	-0.0161682	0.0139434	0.0910259	-0.0092266	0.00406463	0.0364906	0.00800871	0.00702255	0.00793398
M521T37	-0.00848452	-0.0415146	-0.080573	-0.0653814	-0.0533997	-0.080912	-0.0805998	-0.05694	0.0416532	0.323945	0.0306806	-0.00455956	0.0578692	0.160626	0.00301203	0.127427	-0.0696498	-0.0775469	0.0116749	-0.0159818	-0.0570706	-0.0410019	-0.0730838	0.0923387	-0.0195538	-0.00266155	-0.0203124
M247T36	-0.00829073	-0.142489	-0.00265702	0.0282653	-0.0511673	-0.000121813	-0.0794524	-0.0893733	-0.0577412	-0.0704878	-0.0622413	-0.141672	-0.0347681	-0.0801003	-0.111886	-0.100212	-0.0482682	0.131995	0.445662	-0.0107815	0.0149332	0.101213	0.183775	0.0559968	0.0491876	0.0490771	0.0316053
M196T283	0.015614	-0.0125464	-0.0504853	-0.0344114	-0.0106576	-0.0318851	0.00523278	-0.000679621	0.0248774	-0.0401158	-0.00982128	0.0063403	0.0303688	0.0624238	0.0469296	0.0364508	-0.0650685	-0.0113438	0.00515166	-0.0548848	0.00931625	-0.0474972	0.0457219	-0.0257148	0.0353034	0.0341014	0.0372795
M496T392	0.0171266	0.0292903	0.166623	-0.0469353	0.0301568	0.03497	-0.00221435	-0.0219569	-0.0160917	-0.0721475	-0.039388	0.00611389	-0.0562256	-0.0100275	-0.0446181	-0.0402346	-0.00248525	0.0455902	-0.0163863	0.0767522	0.0517595	-0.0290635	-0.0428437	0.016016	-0.0111938	-0.011833	-0.0107538
M343T436	0.0216907	0.0945549	0.665678	-0.10252	-0.0823838	0.275105	0.000628557	0.31871	-0.129337	-0.314718	-0.157186	-0.0944952	-0.304162	-0.165342	-0.12298	-0.04079	-0.0440961	0.136106	0.23731	0.0636655	0.285627	-0.175623	-0.42094	0.023128	0.00328824	0.011449	0.0176321
M753T351	0.00305254	0.049244	-0.0275328	-0.00982618	0.0376699	-0.0249813	0.0184091	-0.00197775	-0.00348589	-0.0134637	0.0374769	0.0276188	0.0310836	-0.00483205	0.023815	0.00488101	-0.0280781	-0.00574885	-0.00697746	-0.0270241	-0.0177299	-0.00250869	-0.0293319	-0.00321104	-0.0107601	-0.00578379	-0.00999753
M122T52	-0.0619613	-0.00531147	-0.0702639	-0.0970789	0.172002	-0.00961935	0.00347283	0.043446	0.0356209	0.0966606	-0.0206223	0.0863758	-0.0338609	0.106332	0.0385401	0.00799837	-0.0889793	-0.0669843	0.0762191	-0.0185456	-0.0307695	-0.112674	0.060133	-0.0289966	-0.0372841	-0.0146785	-0.0291707
M101T52	-0.0332712	-0.0258094	-0.013491	-0.0416974	0.0151373	-0.0361526	0.00680904	-0.0213369	0.0433285	0.0532213	0.0421938	-0.0165421	-0.0365949	0.0168586	0.032652	0.0747052	-0.0253101	-0.0250619	0.0087601	0.0611159	-0.0417553	-0.0473246	0.0449883	-0.0441674	0.0018505	0.00195234	0.00494204
M944T240	0.0285773	-0.02481	0.0161752	-0.0394068	-0.0210319	-0.00905456	0.0155519	-0.0694231	-0.0325791	0.0383321	0.0113079	0.0153259	0.0167211	0.0311278	0.0683174	0.0401167	-0.0146307	-0.00591814	0.0331206	-0.00567534	-0.032749	-0.0493674	0.00160033	0.0283534	-0.0145786	-0.0124889	-0.0129143
M487T236_2	0.312229	-0.27349	-0.0248543	0.340332	-0.359781	-0.220727	2.37157	-0.585114	0.0103645	-0.0613677	-0.460174	-0.613012	-0.165995	-0.0537479	-0.695433	-0.602373	0.662089	0.739874	-0.534932	0.541337	0.39102	0.165994	-0.579313	0.358151	-0.22899	-0.212374	-0.221285
M762T322	0.00375267	-0.0235094	0.0224387	-0.0072642	-0.00665399	0.00663006	-0.00206143	0.00580726	-0.0105757	-0.0251817	-0.0186794	-0.0197016	0.0160892	-0.0145909	-0.00564787	-0.0120885	-0.0201597	0.0167388	0.0168846	0.0486743	0.0296922	0.0200274	-0.0152067	0.0431629	-0.0179729	-0.0133271	-0.0172771
M862T259	0.00792265	0.00708763	0.00558507	-0.014721	-0.0413689	0.0317195	0.0205411	-0.00985071	-0.0200775	-0.00712226	-0.00594978	-0.00264822	0.0307422	0.025473	0.058387	0.0344671	-0.021041	-0.0102091	-0.00565178	-0.00623237	-0.0144489	-0.0333266	-0.0136989	0.0201323	-0.00821573	-0.0142827	-0.0132124
M533T387	0.092218	0.0268849	0.016478	-0.0221072	-0.0196584	-0.0408568	-0.0357303	-0.0250755	-0.0108935	-0.0113791	-0.0224124	-0.013992	-0.0136825	-0.017259	-0.0212946	-0.0244665	0.00486233	0.0157868	0.000569138	-0.0193164	0.0276457	-0.021997	0.0730784	0.00073161	0.0213406	0.0197323	0.0207936
M843T290	0.0110207	0.0236274	0.0191114	-0.0101265	0.0111783	0.00811734	0.0100342	-0.00779697	-0.0177377	-0.0243496	0.00182714	-0.0355191	-0.00495737	-0.022088	-0.0254183	0.00554713	-0.0030058	0.0345462	-0.0293192	0.016707	0.00656247	-0.014219	0.00611844	0.0252069	0.0049327	0.00502882	0.00497127
M539T467	-0.0055549	-0.0302197	-0.0200969	-0.0376437	-0.00587459	-0.0224684	0.0414198	0.0599664	0.0319907	-0.000149128	-0.0207341	0.101422	-0.0442731	0.0249236	0.0576327	0.0385032	-0.0117199	-0.0234324	0.0104203	0.000923492	-0.0214494	-0.0392261	-0.0222332	-0.0116678	-0.0180425	-0.0151287	-0.0172871
M378T166	0.0477979	0.0366608	0.0532866	-0.0162405	-0.0117937	0.00954562	-0.0444807	-0.0254792	-0.0519919	-0.0429605	-0.023379	-0.0439925	-0.00148558	-0.0290505	-0.0414578	-0.0429354	0.0292383	0.0949899	-0.0264239	0.0288808	0.0162353	0.0279752	-0.0717339	0.0377282	0.0314353	0.0315838	0.0280472
M505T173	-0.0328684	-0.00115519	-0.0251978	-0.0134249	0.0365924	-0.0291215	-0.00430432	0.0573423	-0.00477136	0.0065771	-0.016983	0.0220205	0.0188089	0.0113234	0.0393313	0.0396781	0.000721641	0.0116961	-0.00586697	-0.0438964	-0.0243955	-0.0154032	-0.00455991	-0.0235243	-0.00439243	0.00236458	0.00340881
M661T351	-0.0156475	0.0928144	-0.0287792	-0.00238299	0.0519073	-0.0254458	-0.0155133	-0.00874565	-0.0131655	0.0049442	0.0244836	0.0804551	0.0525426	-0.00466648	-0.00144118	0.0182784	0.00886108	-0.0208091	-0.0100063	-0.0271269	-0.0280724	0.00538516	-0.0311912	-0.0276595	-0.026656	-0.0258401	-0.0265229
M276T523	-0.0633069	0.00501088	0.00533245	0.00580807	0.000754166	-0.0292459	-0.0263646	-0.0205084	0.0758231	-0.022263	-0.0126725	0.0938029	0.0863388	0.0226747	0.00683752	-0.0143344	0.0210295	-0.000488737	-0.0108926	-0.0425174	-0.0128648	-0.0105503	-0.0437367	0.0134341	-0.0145161	0.000588855	-0.0131727
M572T405	0.0187133	0.0445204	0.0155773	-0.0254676	0.0417962	0.0159567	-0.0350655	-0.0267378	-0.0148221	-0.00477874	0.00593826	-0.0195176	-0.0302429	-0.00497314	-0.0240612	-0.00542129	-0.00525327	0.0729179	-0.00155726	-0.0195401	-0.000330444	-0.0140593	0.00343035	0.0880055	-0.0262962	-0.0262653	-0.0224661
M316T291	0.0746764	0.055364	0.254618	-0.0267332	0.00749243	0.0408234	-0.068969	-0.0147821	-0.0348238	-0.0620553	-0.028427	-0.0386906	-0.0725308	-0.0436582	-0.0316331	-0.0376574	-0.00943511	0.0981932	-0.0594843	-0.0146127	0.100545	-0.00378381	-0.0727432	0.020261	-0.0132651	-0.00672379	-0.0119656
M429T298	0.0832961	-0.0104409	0.020157	-0.0811747	-0.0458168	0.100071	-0.0896795	-0.0859463	0.000963593	-0.107243	-0.0299583	-0.0543036	-0.0124209	-0.0724698	-0.0101074	-0.0669206	-0.0232121	0.153629	-0.0813754	0.033173	0.154531	0.0367045	-0.0769339	0.0505193	0.0617813	0.0880334	0.065144
M255T172	-0.0035378	-0.00513489	-0.0275243	-0.0497256	0.0077677	-0.0150479	-0.0197386	-0.0181291	-0.00560375	0.0312448	0.0367092	0.0217799	0.0138711	-0.0408411	0.0558285	0.066764	-0.0231088	-0.0250902	-0.0014856	-0.0184425	-0.0380619	-0.028583	0.0596287	0.00261104	0.00521034	0.0129929	0.00564664
M367T26	-0.0344928	-0.0280702	-0.0336532	-0.0518633	-0.0520214	-0.0386833	-0.0468299	-0.0341587	0.120056	0.236983	0.0835939	-0.050761	0.117067	0.0380168	-0.0250156	0.0178266	-0.0288018	-0.0389733	-0.0463787	-0.0377634	-0.0403573	-0.0164453	-0.046169	0.0301848	4.90387e-05	0.00751039	-0.000848965
M192T168	-0.0430778	-0.00395922	-0.070543	-0.108547	0.0781359	-0.0473417	-0.0201416	-0.0124093	-0.00601684	0.118436	-0.0197018	0.118953	0.0369227	0.00628041	0.166395	0.197645	-0.0134226	-0.0373332	0.00207984	-0.0773181	-0.0799812	-0.0344447	0.0260303	-0.0134856	-0.0559417	-0.0526659	-0.0545469
M402T440	0.116933	0.0652118	0.292693	-0.0126831	-0.0648769	0.142534	-0.0567696	-0.041444	-0.116525	-0.0339087	-0.0166472	-0.0809871	-0.0596716	-0.100328	-0.0141314	-0.0254717	0.055289	0.0934184	-0.0114512	-0.0564385	0.174988	-0.0385197	-0.155537	0.0353778	-0.033901	-0.0342105	-0.0229417
M519T324	-0.0206752	-0.031663	-0.0436222	-0.0497882	0.0378913	-0.0287739	0.0496908	0.0214219	0.00405274	0.0194168	0.0105929	0.0160584	0.0533585	0.0368621	0.0560527	0.0344899	0.0143421	-0.0237461	0.0128855	-0.0564394	-0.0561532	-0.00564274	0.0365707	-0.0191218	-0.0222504	-0.0231749	-0.0226354
M353T297	0.071348	-0.0158448	0.0043511	-0.0599051	-0.0184151	0.0278485	-0.0302813	-0.0474864	-0.0131541	-0.0387982	-0.0263446	-0.0162095	-0.0226281	-0.0299733	-0.0184773	-0.0310628	-0.0243555	0.0788935	-0.0406267	0.0299621	0.0475004	-0.00319226	-0.0548649	0.0357713	0.0650157	0.0652769	0.0656526
M447T352	-0.0133816	0.109148	-0.0954551	-0.0174258	0.0930824	-0.10918	1.02636e-05	0.0366472	-0.0744868	0.0917185	0.149569	0.140189	0.113438	-0.0283794	0.0708506	0.0734125	-0.094807	0.0111183	-0.0390054	-0.099493	-0.150646	0.0378878	-0.112221	0.0267116	-0.0394762	-0.0390624	-0.0407626
M437T151	-0.0227776	0.00584452	0.106232	-0.0673	-0.0827775	0.0282606	0.0577726	-0.0363744	-0.0349551	0.047209	0.0435729	0.0903368	-0.0400301	0.00957832	0.125455	0.0394714	-0.00834362	-0.0159927	0.00226038	-0.02825	-0.0346573	-0.0442639	-0.0060703	0.0206299	-0.0557295	-0.0560473	-0.0430541
M628T188_2	0.020751	-0.0157131	-0.00817673	-0.0341058	0.0231865	-0.00246519	-0.0707126	0.00948873	0.00482576	0.0555649	0.00590981	0.00194136	0.0289918	-0.00378485	0.0958609	0.0259792	-0.0140133	-0.0553241	0.000578489	-0.0219518	-0.00233991	-0.0391116	-0.00407681	0.0428625	-0.0170104	-0.0168299	-0.0103248
M657T352	-0.00299512	0.00147259	-0.00502667	-0.00949982	0.0241678	-0.0239391	0.00751397	0.00177716	0.00261236	0.0226257	0.0385633	0.00441139	0.00173184	-0.000377	0.0276152	0.0383648	-0.0310994	0.0182983	0.0092845	-0.00930854	-0.0209192	0.00204174	-0.025755	0.0121174	-0.0292935	-0.0256577	-0.028727
M428T402	0.0312058	0.00508941	0.0154918	-0.0271999	0.00381071	0.0130791	0.0406386	-0.0128128	-0.0262707	-0.0275993	-0.0113417	-0.0120285	-0.0219345	-0.0253335	0.0112266	-0.0335526	-0.00751631	0.00586227	0.00586761	-0.0113053	0.0588664	-0.0241285	0.0209311	0.0104526	0.00634804	0.00445182	0.0077017
M409T350	-0.0118702	-0.0098982	-0.00629042	-0.0689115	0.0106658	-8.21471e-07	-0.0228265	-0.0168586	0.0102964	0.0400531	0.0248311	0.0480686	0.024117	0.0884722	0.00193196	0.0269845	-0.0312479	0.019528	0.0201797	-0.013165	-0.00754433	-0.0379601	-0.00703349	-0.043042	-0.0100258	-0.0146072	-0.0138466
M575T355	-0.0119973	0.0934379	-0.0283648	0.00950848	0.0422458	-0.00693745	-0.00329156	0.00642971	-0.0115542	0.00874962	0.0285295	0.0308703	0.00644034	-0.00948113	-0.00156553	0.0187622	-0.0350743	-0.00529056	-0.00979791	-0.0205995	-0.00351372	0.00209898	-0.0412089	-0.00337687	-0.0175634	-0.0175274	-0.0199283
M475T479	-0.0280966	-0.0424351	-0.0578746	-0.011843	-0.00643671	0.0310694	-0.0491592	0.0496811	0.022662	0.124186	0.0156514	0.225316	-0.0636632	-0.0451641	0.128199	0.0669625	-0.0451124	-0.0431453	-0.0264666	0.0188917	0.0184857	-0.071806	-0.0040383	-0.0481735	-0.0535613	-0.0510877	-0.0530417
M560T216	0.0317712	-0.0352541	-0.0337296	-0.0634753	-0.0429812	-0.00222553	0.00566431	0.0260528	-0.0437974	0.0589347	0.0453453	0.0581145	-0.018173	0.0201045	0.0825225	0.0429015	-0.0639335	-0.072335	0.0435864	0.0112846	-0.0334468	-0.0429149	0.0102252	0.046847	-0.0129181	-0.0125772	-0.00559309
M497T172	0.0117478	0.000930799	-0.0519346	-0.0745565	0.0256752	-0.0122246	0.0833498	0.0492901	-0.00661531	0.0698114	-0.00148524	0.0633482	0.0966243	-0.0451543	0.000406622	0.00237885	-0.0458689	-0.0422091	-0.0220857	-0.0901907	0.00615127	-0.0267497	-0.072197	0.0515819	0.0112037	0.0113994	0.00737217
M381T490	0.0179163	-0.0352419	-0.0276982	-0.0332608	0.00102692	-0.00704571	-0.00871572	0.0261303	0.0127625	-0.0200489	0.0550405	0.0145397	-0.00350315	0.0188433	0.0433215	0.00931721	-0.00971389	0.0201685	0.00894058	0.0068904	-0.0016947	-0.0238905	-0.0295225	0.0126686	-0.0163607	-0.0162656	-0.0146041
M88T209	0.0233767	0.0203128	0.0723911	-0.00350542	-0.00884016	-0.0520319	0.0671005	-0.0557355	0.000197244	-0.060675	-0.0625122	-0.0697674	-0.0516862	-0.0166624	-0.0709283	-0.0650519	0.108331	-0.0100552	-0.0795908	0.119068	0.198434	-0.0251766	-0.0658924	0.0844687	-0.00241446	0.00293029	0.00391584
M172T223	0.000782984	0.0305551	0.00555896	-0.0668056	0.0335843	0.0761516	-0.0342679	0.0378122	0.0416516	0.0168648	0.0181823	0.0489931	-0.069411	-0.00172608	0.0390725	0.0403029	-0.053495	0.00396065	-0.0733616	-0.0563637	-0.0232709	-0.0431407	0.00607675	-0.00361307	0.00593894	0.0119035	0.00806341
M394T213	0.0499177	0.0332638	0.0437998	0.00826456	-0.0417509	0.0124314	0.0275724	-0.0392922	0.0131382	-0.0283734	-0.0353333	-0.0745917	0.0231712	-0.04707	-0.0712655	-0.0690612	0.0509803	0.0679418	-0.0441212	0.0396936	0.0832663	0.0261489	-0.0869519	0.0578007	-0.000721061	0.001263	-0.000121331
M526T189_1	0.130802	0.244524	0.939066	0.604663	-0.220484	0.402694	-0.167737	-0.307549	-0.183829	-0.443341	-0.228472	-0.549997	-0.118536	-0.501354	-0.517769	-0.543856	0.0195377	0.7347	-0.728112	0.167785	0.273034	1.54414	-0.26616	0.338283	-0.209492	-0.208382	-0.204158
M296T157_1	-0.052261	-0.0334232	-0.00495153	-0.0568412	0.171628	0.0121723	0.00482325	-0.0153176	-0.00916622	0.155946	0.00881775	0.0164013	0.000924185	0.0189026	0.0476497	-0.0199412	-0.0203091	-0.0556785	0.0278938	-0.00520522	-0.00488921	-0.0540595	-0.00251862	-0.0553533	-0.023625	-0.02624	-0.0253786
M236T261	0.00658385	-0.0210627	-0.0243946	-0.0327102	-0.0414645	0.0138128	-0.0282944	0.00263114	-0.0486611	-0.0249327	0.0116411	-0.00984084	-0.00800829	0.00114405	-0.00765255	-0.0115329	-0.0390424	0.0648949	-0.0274916	0.0514056	-0.00796675	0.0165152	0.0320294	0.0707512	0.0155654	0.022238	0.023843
M331T364	0.0730038	-0.0302245	0.0614113	-0.0589359	0.0106999	0.00715215	0.0456998	0.0165397	-0.0626193	-0.0656545	-0.0341368	-0.0303205	-0.066222	-0.0377863	-0.035415	-0.0104554	0.018923	0.124557	0.0770197	0.0900101	0.0281749	-0.0729552	-0.109845	-0.00899576	0.014526	0.0149561	0.0408929
M506T539	0.109199	0.020373	0.0893878	-0.0397701	-0.0649683	0.0718518	0.0941259	-0.0267517	-0.0576093	-0.103912	-0.0850498	-0.0411449	-0.0565347	-0.0657603	-0.0501348	7.97386e-05	0.0303658	0.0106626	0.0496326	0.0389523	0.171666	-0.0386896	-0.122685	0.0579813	-0.00129392	-0.00109358	0.0111201
M465T213	0.0250923	0.00474185	0.0219004	0.00859849	-0.017429	0.00506813	0.0193263	-0.0288793	-0.0112512	-0.0300045	-0.0162305	-0.0260619	-0.00592122	-0.0280583	-0.0207601	-0.0261523	0.0292703	0.0496128	-0.0312969	0.0186729	0.0490939	0.0134426	-0.0446931	-0.00854862	0.0171993	0.0175313	0.0157361
M459T549	-0.014757	-0.0263149	-0.0397766	-0.037927	0.0280896	-0.031432	0.15885	-0.00450255	-0.0347248	-0.0510104	-0.00514689	0.00067416	-0.0468034	-0.0353861	-0.0616647	0.0208938	0.00726108	0.0250267	0.158552	0.123138	0.0678798	-0.0464118	-0.062235	-0.0153308	-0.0338933	-0.022385	-0.0206628
M375T523_1	0.0547028	0.149188	-0.0519656	-0.191332	0.240712	0.111682	0.22696	0.0733013	-0.130002	-0.221569	-0.0861535	-0.0212654	-0.231175	-0.037521	-0.0149506	-0.113779	-0.0626099	0.179831	0.0946082	0.236394	0.149658	-0.0829345	-0.236336	0.162471	-0.0720059	-0.0675121	-0.0583973
M545T420_2	0.0812773	-0.0867619	-0.0246771	-0.0540029	0.0970106	-0.0467387	0.0785983	-0.00337431	-0.0140385	0.00155249	-0.0194166	-0.0508996	-0.0584638	-0.0260311	-0.0146687	-0.0406026	0.0364545	-0.0162793	0.0814393	0.0801951	0.124498	-0.0643568	-0.0452973	0.03918	-0.0283979	-0.00854129	-0.0176567
M273T369	0.00505363	-0.014112	-0.0544794	-0.0603184	-0.0588592	0.11594	-0.0131917	0.0243538	-0.0283575	-0.0431421	-0.0557156	-0.0418567	-0.0097383	-0.00546196	-0.0544101	-0.0463387	0.00416884	0.198635	-0.0185007	0.0706067	-0.0267797	0.0362079	-0.036838	0.0684331	0.00981126	0.0112741	0.0236151
M295T75	-0.152417	0.10607	-0.0974589	0.0274805	0.0949241	-0.046659	0.0329497	-0.0150931	0.10732	-0.0977702	-0.0253592	0.194399	0.189386	0.125116	-0.0457619	-0.00948062	-0.161093	-0.0568875	-0.118832	-0.0436391	-0.0314649	-0.0857478	-0.0393887	0.104488	0.00389791	0.0192963	0.0217265
M82T168	-0.0298268	0.000366756	0.0788866	0.0689444	-0.0509579	0.0264433	-0.0499604	-0.0128623	-0.0260734	-0.0190643	-0.0341795	-0.049591	0.00518871	-0.0315447	-0.0539511	-0.0468942	0.0272498	0.0688887	-0.028257	0.0792571	0.05614	0.0369773	-0.0786917	0.0468637	0.00143932	0.00133153	0.0138768
M1046T291	-0.0374401	-0.0235299	-0.0294055	-0.0547477	0.00523945	-0.0310561	0.0156923	0.0101451	0.0232007	0.0285129	0.00598051	-0.00595893	0.019682	0.031695	-0.0123694	-0.00855413	-0.0313562	0.0140698	-0.0107703	0.0173984	-0.00905616	-0.0229026	-0.0015983	0.00704299	0.0209228	0.038902	0.0402614
M461T197_2	-0.0491945	0.0409605	-0.0318469	0.0853592	-0.0210604	0.0111696	0.00507027	-0.0244527	0.126644	0.125426	-0.0355994	0.195296	-0.0657968	-0.0238187	-0.0226797	0.0954408	-0.0170896	-0.0334114	-0.0231614	-0.0249082	-0.04295	-0.0207545	-0.0557121	-0.0414805	-0.0506132	-0.0549084	-0.0459272
M211T33	-0.311328	-0.140577	-0.0336342	0.024231	0.219248	-0.0118724	0.238635	-0.205953	0.386558	0.645348	-0.0257989	0.215295	0.0535514	0.185026	0.364308	-0.0666445	-0.137654	-0.25424	0.421739	0.14606	0.0306302	-0.454086	-0.211127	-0.389028	-0.228231	-0.227745	-0.232711
M502T279	-0.0059534	0.0263779	0.0388312	-0.00234682	0.00110196	0.0331129	-0.0254813	-0.0343988	0.0134418	-0.0446097	-0.0147683	-0.0285842	-0.0375544	-0.0193896	-0.0171799	-0.0368984	-0.00503294	0.00896114	0.0566371	0.067043	0.0194626	0.00444177	-0.0312435	0.0266689	-0.00315239	-0.00408555	0.014599
M279T298	0.0754625	0.0998213	0.276326	0.0390177	-0.0929615	0.0264645	-0.0130016	-0.0678104	-0.0923618	-0.0812255	-0.0317822	-0.0342315	-0.0438254	-0.140953	0.0207776	-0.0554977	-0.0587537	0.0813091	-0.113488	-0.0365028	0.0565226	-0.018201	0.0460392	0.0491673	0.0332141	0.0336821	0.0427921
M635T240	0.0130074	-0.0421148	0.152995	0.0252574	0.0214725	0.0567295	-0.0357037	-0.0384375	-0.0586722	0.00707107	-0.0773893	0.00584264	-0.0555336	0.0188066	-0.0162891	-0.0376766	-0.0148603	0.0726998	0.00553591	0.00477623	-0.00655954	-0.0053063	0.0131982	-0.00984604	0.00377968	-0.00213261	-0.00065022
M537T356	-0.00273125	0.0249009	-0.0262861	-0.0245553	0.0148752	-0.00321289	-0.00327619	0.0150341	0.00795211	0.029201	-0.0166944	0.0349091	0.0186105	0.00465698	0.0291771	0.0175143	-0.00396215	-0.0133908	0.00108041	-0.00897201	-0.0194119	-0.0103899	-0.00854261	-0.00809682	-0.0157544	-0.0191461	-0.013489
M321T324_1	-0.0409233	-0.0649725	-0.12703	-0.128217	0.0751402	-0.0635736	0.107077	0.0429932	-0.0251946	0.00366164	0.023277	0.0753036	0.0706922	0.144757	0.138111	0.112491	0.00614226	-0.0469928	0.00248897	-0.129359	-0.131564	-0.0515072	0.171677	-0.0460888	-0.0377403	-0.0410891	-0.0395585
M159T166_1	0.0397571	0.0459406	0.115658	0.0661234	-0.0554224	0.0464866	-0.014233	-0.0130636	-0.00467971	-0.0408845	-0.0593216	-0.0771419	0.00902392	-0.0655049	-0.0823788	-0.0862199	0.047569	0.072682	-0.0796789	0.105283	0.0574667	0.0231205	-0.104042	0.029029	0.0045295	0.0140743	0.00582821
M253T178	0.0111169	-0.0486651	0.162029	-0.0499262	-0.0619272	0.027821	0.424945	-0.0502197	-0.0271981	-0.0386774	-0.0528377	-0.0651954	-0.0572485	-0.0656035	-0.0789018	-0.0586809	-0.0229086	0.0230881	-0.0683787	0.0495395	0.127921	-0.04819	-0.0740915	0.0233533	0.00718186	0.007319	0.00433505
M528T341	0.076842	0.00515303	0.0361326	-0.031846	0.047604	-0.00530677	0.0102938	-0.00942901	-0.0272208	-0.043217	-0.00727562	-0.0477779	-0.0353245	-0.0143457	-0.0292087	-0.032877	-0.0362213	0.0821784	0.00516506	-0.0111269	-0.0157973	0.0217171	-0.0205122	0.0517138	0.0106282	0.0102807	0.00977789
M355T154	0.378908	0.0255249	0.524398	-0.0706731	-0.121562	-0.00469077	-0.0795711	0.11581	-0.117426	-0.0899365	-0.0714213	-0.104834	-0.0921619	-0.0693238	-0.0722392	-0.108092	-0.0420269	0.00496682	-0.0906221	0.0751572	0.166904	-0.0943729	-0.0836646	-0.00445079	0.00824584	0.00762554	0.0095296
M375T523_2	0.0455079	0.155165	-0.0303964	-0.146283	0.170283	0.0711606	0.16778	0.0996749	-0.0866827	-0.192242	-0.0251522	0.0107168	-0.206635	-0.0658602	-0.052647	-0.0608709	-0.0191586	0.130375	0.0593465	0.175922	0.0672602	-0.0803505	-0.19771	0.172294	-0.057403	-0.0533496	-0.050744
M266T356	-0.02471	0.06872	-0.0475754	0.00652419	0.0817038	-0.0489067	0.0641484	0.0480681	-0.0358668	0.0483569	0.0520828	0.0921345	0.0574248	-0.00921593	-0.0115844	0.0515306	-0.0244787	-0.0058538	-0.0548117	-0.0266259	-0.038735	-0.0203533	-0.0668618	0.00460213	-0.0509674	-0.0555943	-0.053155
M538T490	0.0199015	-0.0564747	-0.05465	-0.042199	-0.00880157	0.00351357	0.0437321	0.0356995	0.0456355	-0.0430858	0.0668427	0.0103525	0.00391758	0.0388833	0.0915674	0.047741	-0.0338902	0.0208761	0.0242804	-0.0156616	-0.0302125	-0.018194	-0.0291059	0.0042547	-0.0429921	-0.0429024	-0.0390282
M733T352	-0.0255229	0.0624774	-0.0403143	-0.0126205	0.0543125	-0.0216994	0.0100809	0.00963525	-0.0205599	0.00881598	0.0381739	0.0797408	0.0461406	-0.00130368	0.0248723	-0.0130285	-0.00672108	-0.0101793	-0.0357715	-0.0262218	-0.0262032	0.00464533	-0.0380651	-0.0133286	-0.0151778	-0.0178842	-0.0142931
M189T383	-0.0563475	-0.0425987	-0.137599	-0.0502027	0.0660024	0.0397087	0.161316	0.110816	0.00420051	-0.0330957	0.081713	0.0082833	-0.00173709	0.0341882	0.0230272	0.0184862	-0.0549521	-0.0402674	0.0108069	0.0186627	-0.0272636	-0.0500771	-0.0652755	0.0487776	-0.0185999	-0.0308877	-0.0170846
M971T478	-0.0338863	-0.0204531	-0.0374939	-0.0263005	0.0137656	0.0129582	0.128018	0.0544247	0.0283119	-0.0210009	0.0799566	0.0180542	-0.00498843	0.00241852	0.0214031	0.0296261	-0.0185939	-0.035485	0.0301727	0.00812282	-0.0331527	-0.0284891	-0.0850663	-0.00331495	-0.0261499	-0.0260486	-0.026809
M283T68	-0.023293	-0.0843831	-0.131296	-0.0531529	-0.116734	-0.0214447	0.0293908	0.0588586	-0.033224	-0.118888	-0.120143	-0.066952	-0.0307907	-0.104278	-0.161174	0.0472515	-0.117424	0.414487	0.118873	-0.0200867	-0.0992832	0.479014	0.0317238	-0.0329099	0.050117	0.0512109	0.0545311
M611T172	-0.0209687	0.0132999	-0.0262692	0.0161873	-0.0335013	-0.017437	0.00252968	0.0190414	0.0170712	0.048846	0.0524147	0.0385995	0.0286396	-0.021998	0.0256908	0.016115	-0.0264779	0.00978569	0.00313132	-0.0314349	-0.013012	-0.0111842	-0.0639986	-0.00510398	-0.00982981	-0.0023387	-0.00779788
M174T146_1	-0.0177216	-0.0669843	0.210448	-0.0640031	-0.0325016	0.00606462	0.0247995	-0.0141316	0.136633	-0.0442001	0.0380391	0.0373659	0.0104747	-0.0405343	0.048964	0.0605222	-0.048598	-0.04702	-0.0100977	-0.0578475	-0.0439307	0.0519718	-0.0558235	-0.0337229	-0.00265566	-0.0437291	-0.00178178
M583T324	-0.0256898	-0.0155742	-0.0307062	-0.0373231	0.010755	0.00278674	0.0256694	0.0191058	-0.016285	0.00580402	0.00378973	0.012092	0.0193825	0.0358423	0.0234619	0.0353825	0.00245093	-0.0051061	0.0115511	-0.0274896	-0.0267065	-0.0271603	0.0289588	-0.0165386	-0.00416334	-0.00404214	-0.000247846
M281T505	0.0868499	0.0952659	-0.122317	-0.136087	0.0673934	-0.153336	-0.132062	0.125457	0.129772	-0.126393	0.0905624	0.260362	-0.0059966	0.102221	0.0724794	0.158319	-0.00890618	0.0846541	-0.154574	0.0842085	-0.137391	-0.146336	-0.125585	-0.116353	0.00255754	0.00173824	0.00349446
M573T352	-0.0024707	0.0239331	-0.0200146	0.0134391	0.0321629	-0.020668	0.0141839	0.0189028	-0.0174804	0.0245133	0.0406267	0.0564542	-0.00750993	0.0104426	0.021716	0.0267462	-0.0255491	-0.0114442	-0.0272972	-0.0348216	-0.0433832	0.0206084	-0.0415339	0.0120272	-0.0202156	-0.0241678	-0.0192001
M210T164	-0.0387643	-0.0419489	-0.0582329	-0.0345476	-0.0139805	-0.050792	-0.0524643	0.316716	0.0269137	0.0313582	-0.0319172	0.0899774	0.0471413	0.0271788	-0.0262246	0.000158052	-0.0550117	0.0766297	-0.0301562	-0.0493593	-0.017636	-0.0528896	-0.00682498	0.0293147	-0.0299382	-0.0254384	-0.0292616
M186T352	-0.0167966	0.0392947	-0.00922667	0.00647315	0.0254318	-0.0150363	-0.00161137	0.000729966	0.000390219	0.0248855	0.0252277	0.0411499	0.0198483	-0.0066026	0.00396319	0.00154138	-0.00129682	-0.0119787	-0.0135201	-0.017468	-0.0247026	0.016673	-0.0169965	-0.0156611	-0.0146684	-0.0201631	-0.0198798
M281T347	-0.0856933	0.0136152	-0.0722784	0.0204672	0.0276658	0.0475585	0.0530617	-0.0262722	0.14584	0.0872457	-0.0224102	0.0123818	0.0772289	0.0594918	-0.0112911	-0.0529234	0.0253966	-0.0409313	-0.00266416	-0.0177826	-0.0487083	-0.0625742	0.00393448	-0.0669753	-0.0225144	-0.0214347	-0.0194342
M636T166	0.0306149	0.0555207	0.0392729	0.0770386	-0.038815	-0.0241292	-0.0283443	-0.000235219	0.00441277	-0.0132262	-0.0376072	-0.0546992	-0.0103579	-0.0484126	-0.052531	-0.0561183	0.114014	0.0774577	-0.0613647	0.035664	0.0606446	0.031717	-0.0482918	0.0517047	-0.0343004	-0.0358906	-0.0337386
M711T172	0.0113313	-0.0231406	-0.0385817	-0.0259091	-0.00289498	-0.0139877	0.0171188	-0.0216702	-0.00292656	0.106702	0.0165382	0.0709965	0.078849	-0.0115975	-0.01421	0.0431235	-0.042631	-0.00927954	-0.00527494	-0.0462258	0.00863168	-0.0379368	-0.051349	0.03749	-0.0181006	-0.00894683	-0.0161182
M543T448	0.5297	0.0541482	0.309924	0.328577	-0.121822	0.307811	-0.138783	-0.125304	-0.116917	-0.142559	-0.10536	-0.138187	-0.117654	-0.132455	-0.107844	-0.119245	-0.0157795	0.0333085	-0.14434	-0.104315	0.19684	-0.0509944	-0.14605	-0.0661762	0.0437761	0.0440759	0.0456248
M265T173	-0.043682	-0.0277785	-0.140189	-0.239165	0.0454027	-0.0353524	-0.0775625	0.00656025	-0.0458935	0.11177	0.0727146	0.180135	0.0707585	0.109852	0.131763	0.0953383	-0.100967	0.163475	0.104103	-0.13839	-0.159377	-0.110215	0.0655208	-0.0423251	-0.000562304	0.000609726	0.00345659
M179T172	0.00522215	-0.00292833	0.0216616	0.0182485	0.0274578	-0.0362478	-0.0145117	0.012048	0.0158663	0.0550427	0.00624358	0.0711587	0.0248685	0.0325935	0.0337037	-0.0300387	0.00874937	-0.0172641	0.0407644	-0.0338815	-0.0458285	-0.0205864	-0.0423927	-0.00977276	-0.0377523	-0.0457793	-0.0366447
M442T495_2	-0.0562776	-0.028981	-0.0482466	-0.0581695	0.0625863	0.0559221	0.00885484	-0.00446669	0.0791746	0.00232958	0.0793675	0.0319632	-0.0111203	0.010804	0.00192898	0.0607677	-0.00960479	-0.0135961	-0.029086	0.030043	-0.0214875	-0.0468791	-0.0864593	0.0199662	-0.00946452	-0.0117009	-0.00816812
M1135T533_2	0.00371943	-0.0287576	-0.0339908	-0.0333397	-0.0114719	0.00581328	-0.0651858	-0.0253533	0.0424281	0.0317259	0.00688065	0.0616917	-0.000509116	0.012142	0.0446325	0.066637	-0.0297443	-0.0354717	0.00663417	-0.00558384	-0.0114073	-0.016692	0.0893782	-0.0265418	-0.0169025	-0.0168838	-0.0138475
M626T258	-0.0258056	0.0066028	-0.00451129	-0.0292982	0.038957	-0.00638505	-0.00201124	0.000895621	0.0071105	-0.00201305	0.0182424	0.0489167	0.0336749	0.0220398	-0.00898104	0.0561602	0.00811026	0.00997987	0.0140816	-0.0160546	-0.010844	-0.0374244	-0.0273387	-0.0479564	-0.0195868	-0.0137419	-0.0128194
M411T283	-0.0375384	-0.0630711	-0.068686	-0.0868089	0.0122147	-0.0470233	0.0108676	0.0250565	-0.0283844	0.0177376	-0.0118361	0.0181602	0.0231322	0.0907679	0.0890009	0.0696328	-0.0355826	-0.0420601	-0.00247622	-0.0654918	-0.0837794	-0.04337	0.133849	-0.0327671	0.0511603	0.0542663	0.053029
M1035T352	-0.0178337	0.0282497	-0.0244946	-0.00691229	0.0321884	-0.0174998	0.00503572	0.00172635	-0.00807747	0.0160515	0.0223501	0.0399855	0.0185902	-0.00163468	0.0169829	0.00961523	-0.0304227	-0.00246773	-0.00974826	-0.019753	-0.0389627	-0.00487857	-0.00972544	-0.00113108	-0.00107722	0.00389262	-4.89141e-05
M240T63	0.0312229	-0.0439531	-0.0842866	0.0753171	-0.110129	0.00169413	-0.054992	-0.0204266	-0.100974	-0.0185244	0.00916557	-0.0129152	-0.0285384	-0.0258242	-0.095678	-0.0238342	0.14677	0.0127479	0.0059434	0.0453437	-0.0419506	0.114207	0.0155789	0.0521615	0.0607832	0.0433505	0.0477411
M311T203	-0.0464582	0.0743656	0.0193049	-0.0179434	0.040435	0.0792787	0.114514	0.000874083	-0.0465093	-0.0480534	-0.0569511	-0.0554567	-0.0437749	-0.05423	-0.0545068	-0.0564414	0.045684	-0.00190881	0.148599	-0.0281628	-0.0122687	-0.0586234	0.172957	-0.0150053	-0.0345768	-0.0327742	-0.0323673
M403T385	-0.00358648	-0.0398518	-0.0020296	-0.0349151	-0.00146418	-0.011298	0.0087842	0.0120945	0.00070678	0.00700282	0.00916921	0.00453092	0.00174048	0.00836379	0.00517865	-0.00737063	-0.0490262	-0.0168749	0.0213832	-0.0219908	-0.00649413	-0.0216188	0.0170418	0.0156887	0.0365815	0.0368944	0.0313596
M268T350	-0.0590373	0.111752	-0.0548511	-0.0681831	0.0769327	-0.0206773	-0.0129596	0.000958104	-0.00377406	0.0364342	0.0550148	0.120227	0.125375	0.0541849	0.0164869	0.0208427	0.00482508	-0.0184132	-0.00263643	-0.0479232	-0.0597044	-0.0232249	-0.0959275	-0.0400721	-0.0440395	-0.0357145	-0.0358961
M297T439	0.00554042	0.0124756	-0.00697195	0.112937	0.0782102	-0.0512053	0.0169534	0.0198157	-0.0504258	-0.0375404	-0.0567815	-0.0528542	-0.002927	0.0180123	-0.0507246	-0.0428609	0.0167898	-0.0277641	-0.0455852	0.0503206	0.0214408	0.0704051	-0.0327494	0.0721427	-0.0055743	-0.0182925	-0.0127868
M464T351	-0.0122838	0.0546542	-0.0185668	-0.0257451	0.0444447	-0.0256966	-0.00983605	-0.00177451	-0.0118023	0.0277737	0.0468393	0.079398	0.0547514	-0.0104434	0.0141474	0.025803	-0.0211228	-0.00704786	0.00170378	-0.0362644	-0.0476049	0.0183625	-0.0554546	-0.00443705	-0.0286224	-0.0236931	-0.0274822
M267T356_2	-0.0373281	0.00992398	-0.0333423	-0.0496531	0.0372879	-0.0134729	-0.000767031	0.0276579	-0.00228865	0.014291	0.0149338	0.0234965	0.0155398	0.000181293	0.0484164	0.0428634	-0.00912471	-0.0278336	0.0414827	-0.0442307	-0.0350726	-0.0234613	0.0173076	-0.0149894	0.000312551	-0.0014719	-0.000658597
M329T402_2	0.0195292	0.0291839	0.00194322	-0.0733978	-0.00908714	0.0458354	0.112489	0.0495651	-0.0562035	-0.0738398	-0.0294491	-0.00869559	-0.0738314	-0.0407992	0.00681355	-0.0461051	0.0407931	0.0432937	0.10992	0.0339771	0.0318803	-0.0355741	-0.0845144	0.0519235	-0.0162056	-0.0149125	-0.0145319
M899T292	-0.0169884	-0.0311638	-0.0657146	-0.0874807	0.00757822	-0.0220514	0.0110668	0.00579536	0.0136848	0.0315526	-0.00071564	-0.00885242	0.034899	0.0465975	-0.0119713	0.000301227	-0.0355592	0.0172462	-0.00485987	-0.00705575	-0.0124425	-0.0327304	0.00397534	0.0189567	0.0464492	0.050633	0.0488503
M391T271	-0.022771	-0.0163872	-0.0106925	-0.0383417	-0.0307347	-0.00342398	0.00181356	-0.00781163	0.0367607	0.0292813	-0.00248754	0.0194842	0.0318015	0.0314756	-0.009735	0.0133169	-0.00398712	-0.012548	-0.000995181	0.0131384	-0.00239025	-0.021957	-0.00801249	-0.0105579	-0.00219877	-0.000728405	0.0286884
M356T59	0.00866116	0.0153958	0.0217752	-0.0188009	-0.00652452	0.0218083	0.00842633	0.0283613	-0.00773775	-0.0243299	-0.0223754	-0.0453869	-0.0211485	-0.0130417	-0.0605251	-0.0322148	0.0227927	0.130111	-0.0201049	0.0053199	0.203204	0.010495	-0.0687242	-0.0103663	-0.0438357	-0.0432146	-0.0380193
M847T352	-0.0166032	0.0338316	-0.034483	-0.00176733	0.0491774	-0.0298838	-0.0147535	-0.0141988	-0.0111278	0.0342039	0.0249542	0.0604445	0.0530188	-9.1863e-05	0.0272322	0.00433083	-0.0330884	0.00919771	-0.0300634	-0.026555	-0.0461611	0.018461	-0.0220048	0.00140981	-0.01424	-0.00877269	-0.0124672
M533T290	-0.00802578	-0.0193947	-0.0162648	-0.0307742	0.01073	-0.0257897	-0.0104204	0.0334613	-0.0159624	0.00863635	0.0316166	0.0301284	0.0159925	0.0152595	0.0395522	0.0326686	-0.0213524	-0.0110949	0.0118099	-0.0157889	-0.00977182	-0.0229267	0.0112087	0.00637804	-0.0165756	-0.00754497	-0.0157548
M651T426	0.122425	-0.0123849	0.114127	-0.019929	-0.0395015	0.00340667	0.00390084	-0.0137228	-0.0225259	-0.0352205	-0.024921	-0.0226286	-0.0127598	-0.0314855	-0.0355421	-0.0385002	0.0407736	0.0327948	-0.00541697	-0.00477996	0.0985572	-0.0336857	-0.0347585	-0.0203707	-0.000587933	-0.00392392	-0.00333983
M456T33	0.0798598	-0.0203609	0.0252902	-0.0961891	-0.118564	0.00970945	-0.111652	0.0417029	-0.0747437	-0.0302967	0.0671862	0.140254	0.128029	0.224465	-0.0328291	-0.0690337	-0.0137661	-0.017061	-0.0529206	-0.0842018	-0.117466	-0.0499956	-0.118149	0.0766375	0.0663377	0.0731098	0.0746502
M488T446	0.375197	0.0100453	0.198773	0.162439	-0.0841567	0.253712	-0.0972509	-0.0883913	-0.0829274	-0.0537148	-0.0735071	-0.0754099	-0.0842422	-0.0965829	-0.0298975	-0.0843021	-0.030619	-0.00904249	-0.0250183	-0.033564	0.0994597	-0.0610669	-0.0726732	-0.0371706	0.00677928	0.00694346	0.00618851
M1134T533	-0.00106857	-0.0170318	-0.0410277	-0.0428588	-0.00566815	0.0354155	-0.0732437	-0.0323724	0.0613537	0.0375192	-0.001704	0.00587543	0.0135493	0.0124662	0.0637854	0.0835254	-0.0263714	-0.0426294	0.00131235	-0.0113784	-0.0104961	-0.0251519	0.108846	-0.0290019	-0.0207892	-0.023652	-0.0192028
M1051T311	0.0130437	-0.0014054	-0.00422554	-0.00817399	-0.0190901	-0.000217926	0.00981094	0.0226223	-0.0138608	0.0121032	0.0105402	0.00581777	-0.00397002	0.00230551	0.0399429	0.00811006	-0.000174178	-0.0065867	-0.0187173	-0.0114384	-0.0176859	-0.0181902	0.0152398	0.00420458	-0.00588622	-0.00925497	-0.00486318
M121T300	-0.413109	-0.0649794	-0.586163	-0.288955	0.023437	-0.142618	0.404701	0.152669	0.318976	0.574804	0.0555197	0.537876	0.581274	-0.063645	-0.164777	0.0573084	0.0468312	-0.254808	0.43109	0.0342911	-0.205878	-0.399543	-0.487756	-0.309146	0.0550577	0.0562102	0.0513312
M307T343_2	-0.009773	-0.0179869	0.00922888	-0.0218347	-0.00432561	0.00256796	-0.0391032	-0.0306408	-0.0404438	-0.0346514	-0.0221424	-0.0265439	0.00145688	-0.0461798	0.0191271	-0.0146623	0.0191801	0.0310852	-0.0281554	-0.00798487	0.139162	-0.0172722	0.126524	-0.0196606	0.00892257	0.0114963	0.0126106
M300T404	-0.0459018	0.172702	0.120089	-0.03916	0.0279465	0.053206	-0.0213484	-0.00704971	-0.044846	-0.0516878	-0.0675637	0.00469773	-0.00432062	-0.0479543	-0.0260759	-0.0731174	-0.0139653	-0.00439137	0.0906949	0.0826367	0.00118531	-0.0278742	-0.0427237	-0.00459427	-0.00900073	-0.011459	-0.0101234
M455T33	0.0281558	-0.0243911	-0.0829192	-0.0740502	-0.105961	-0.0113763	-0.116371	0.00641172	0.00797623	0.0354137	-0.00616475	0.137622	0.194562	0.190345	-0.051781	-0.0129175	-0.0329975	0.017819	0.0172692	-0.00866392	0.00256687	-0.0404269	-0.100847	-0.0400291	0.0336106	0.017745	0.0194005
M446T173	-0.014375	-0.00936196	-0.0552165	-0.0276584	0.0181898	-0.0137606	-0.00885253	0.0129041	0.0128275	0.04346	-0.00201347	0.0746979	0.0299435	-0.00212886	-0.00506847	0.0326738	-0.00338771	0.00836454	0.0146341	-0.039945	-0.0589942	0.0207779	-0.021176	-0.00919821	-0.00332622	0.00259886	0.00339139
M871T352	-0.00835351	0.0297929	-0.0161082	-0.0171961	0.0338877	-0.0606649	-0.0135572	0.0125666	-0.0118213	0.0199126	0.0487024	0.0533247	0.0260848	0.013231	0.0372098	-0.00119824	-0.0240073	0.00695041	-6.24286e-06	-0.0257625	-0.0362371	0.00907394	-0.0338719	0.0134781	-0.0181775	-0.0184506	-0.0188023
M215T288	-0.0276151	-0.0185348	-0.0261859	-0.0209935	0.038967	-0.0233631	0.011772	-0.00951537	0.091914	0.0289745	0.00452202	0.0861881	0.0271137	0.020041	-0.0376249	0.021671	-0.0110996	0.0010234	-0.00113595	-0.016761	-0.00441975	-0.0457679	-0.0434563	-0.0319554	-0.0082816	-0.00809068	0.002614
M372T498_2	0.015697	-0.0247722	-0.0175719	-0.0484429	-0.0388414	-0.00810472	-0.0114703	-0.0103754	0.0502254	-0.00407395	0.0098659	0.0161261	0.0303932	0.0588633	0.102599	-0.0140194	-0.0232832	0.0342297	-0.0104014	-0.0418237	-0.0290377	-0.022625	-0.000721096	0.0176973	-0.00242616	-0.0130575	-0.014649
M201T311	-0.193414	-0.00578922	-0.192063	-0.127693	0.0370363	-0.115548	0.318133	0.0770377	0.127087	0.40496	-0.00349448	0.381606	0.135736	0.125183	-0.160731	0.108918	-0.0285388	-0.12985	0.262129	-0.0471778	-0.134725	-0.201198	-0.176494	-0.166006	-0.0948091	-0.100938	-0.0993588
M548T187	0.0620099	0.147348	0.348814	-0.209654	-0.14501	0.13509	-0.174659	-0.158466	0.0147236	-0.0548462	-0.153004	0.0426134	0.0321473	-0.0936805	-0.163241	-0.136302	0.126115	0.2304	-0.155214	0.100644	0.0747641	0.091662	-0.108129	0.174876	-0.00978089	-0.0109341	-0.00828589
M163T430	-0.0648703	0.201137	0.474543	0.285459	-0.0146964	0.0738329	-0.0304365	-0.117919	-0.0623688	-0.0612307	-0.0968761	-0.111609	-0.030637	-0.0963706	-0.110709	-0.125113	0.048062	-0.033825	-0.125364	0.0057879	0.152417	0.0603453	-0.117258	-0.0265226	-0.0313676	-0.0229626	-0.0214477
M570T439	0.0744739	-0.0672941	-0.0547761	-0.0661229	0.00841643	0.00812225	0.014536	0.00781321	0.0122451	-0.0468865	0.068692	-0.00880282	-0.00609972	0.0336115	0.109476	0.0304716	-0.0642194	0.043977	0.000399641	-0.0332168	-0.064234	-0.0354331	-0.0248293	-0.00499668	0.0209946	0.0212804	0.0224022
M300T310	0.0598761	0.0120316	0.0374819	0.00250595	-0.0469598	-0.0430787	-0.0498675	-0.00864523	-0.0278668	-0.0352336	-0.0505715	-0.0682501	-0.0178239	-0.0418896	0.00408085	0.0024347	0.0716038	0.08438	-0.0733682	0.0553337	0.0774113	0.0309362	-0.0245664	0.0312251	-4.33957e-05	0.0178094	0.00105429
M419T61	-0.142948	-0.15443	-0.230012	-0.195068	0.0105559	-0.0207967	0.288363	0.192944	-0.000760428	-0.00119361	0.128867	0.0626528	0.0234238	0.222082	0.0631203	0.0807462	-0.0464624	-0.160316	0.167078	0.0486529	-0.0768805	-0.149266	-0.196502	-0.105683	0.0698439	0.0591399	0.06285
M292T430	-0.123242	0.339532	1.00214	0.676167	-0.0302352	0.131317	-0.0811001	-0.217177	-0.119777	-0.119163	-0.184326	-0.206901	-0.0839408	-0.170526	-0.198998	-0.231634	0.0840403	-0.093299	-0.224662	-0.0143125	0.268997	0.0829417	-0.188964	-0.050173	-0.0831802	-0.0817506	-0.0817754
M589T248	-0.0137383	-0.00456542	-0.0237913	-0.0240969	-0.00840884	-0.000371162	0.0258991	-0.0176783	-0.0115566	-0.00885897	-0.0165019	-0.00165654	-0.0150931	-0.0173312	0.000809624	-0.00329114	3.40154e-05	-0.00926996	0.0184125	0.0214976	0.047549	-0.00501063	0.0253734	0.00164508	0.0200829	0.010082	0.00983503
M277T358	0.00402124	-0.0425159	-0.0300465	-0.0248951	0.0576893	-0.0326149	-0.0115955	0.0307537	0.119899	-0.010704	0.0281735	0.0177228	0.141378	0.00712741	-5.62146e-05	-0.00221781	-0.0335378	-0.0354972	-0.00601453	-0.0494455	0.0169506	-0.030781	-0.0513401	-0.0276366	-0.0096234	-0.0131479	-0.0120454
M769T510_3	-0.0240893	0.0278803	-0.00353494	-0.0137677	-0.0130023	-0.0132786	0.0527908	-0.0217493	0.0103942	-0.00239711	0.0497996	0.00485198	0.0274735	0.00854101	-0.0191592	0.0216496	-0.0143922	0.00734989	-0.0232208	0.0108436	-0.0456351	-0.019652	0.0446215	0.00179614	-0.0199937	-0.020026	-0.0140939
M127T84	-0.0240002	-0.0707821	-0.107137	-0.190634	-0.0657678	0.0716145	-0.15112	0.0804179	0.500806	0.116182	0.0167429	0.257503	0.0422294	0.323216	-0.131748	-0.0962436	0.0391421	-0.0580473	-0.0670966	0.0400702	-0.185387	0.00889077	-0.115254	-0.076734	-0.0487628	-0.0586827	-0.0494172
M401T314	0.0429312	-0.0281001	0.0874273	-0.0133274	0.0315079	0.0401467	-0.0276834	-0.032209	-0.0322525	-0.0527607	-0.0390576	-0.038981	-0.0447803	0.00146169	-0.0200192	-0.0299287	0.0598505	0.033275	-0.0218506	-0.0106351	0.058873	0.00227998	-0.0428949	0.064416	0.00175342	0.00775438	0.00280338
M283T147	-0.0621234	-0.141895	-0.0438964	-0.118164	-0.0728501	-0.0672382	0.166991	-0.0426657	0.0184143	0.250978	-0.0238918	0.0777184	0.0252523	0.149997	0.00996872	0.0732311	-0.0415429	0.0219026	0.0882749	0.0970579	-0.0267782	-0.110526	-0.0289323	0.0668698	-0.0871947	-0.0932904	-0.0856672
M385T235	0.0244737	-0.0350026	0.147056	0.164248	-0.0874906	0.12399	-0.0801956	-0.0706684	-0.0884366	0.000677048	-0.124825	0.0098364	-0.0461843	-0.0184028	-0.123265	-0.09645	0.00198359	0.166182	-0.0436519	0.0489949	0.0432822	0.0749138	-0.0736683	0.0660915	0.0162868	-0.00102976	0.00125454
M793T37_2	0.0443571	-0.230864	-0.238412	0.445345	-0.306902	-0.169969	-0.293562	-0.0616277	-0.150017	-0.309397	-0.115806	-0.296838	-0.109226	-0.240996	-0.271385	-0.368619	-0.125679	0.0159088	0.166386	0.156094	0.198504	0.810683	0.195001	0.0419564	0.397083	0.403443	0.414538
M371T278	0.0336185	0.029637	0.107527	-0.0343844	0.0153922	0.061623	0.0243196	-0.0105972	-0.0131679	-0.0565617	-0.0387774	-0.0388584	-0.0632106	-0.0273255	-0.0229559	-0.00966795	0.0278739	0.0610922	-0.0168411	0.0341351	0.0701599	-0.0477096	-0.0758287	-0.00120757	0.00104223	-0.00419363	-0.00513257
M787T240	0.0354552	-0.0463223	-0.00419831	-0.0425453	-0.0411619	0.0104012	0.040231	0.0301594	-0.0511193	0.0469929	0.0376823	0.0488418	0.0166341	0.0177985	0.00803891	0.00996525	-0.0445277	-0.0131628	0.0158041	-0.0109949	-0.00101034	-0.0510198	-0.00971865	0.0420545	-0.0192348	-0.00795472	-0.0170884
M907T351	0.00435004	0.0296268	-0.00763524	-0.0204658	-0.000346538	-0.033486	-0.0163752	0.0384934	-0.0374855	0.0192559	0.020604	0.0346525	0.0258801	0.0322876	0.0228812	0.0144843	-0.0270824	0.0125886	-0.0307086	-0.0204095	-0.0499422	-0.0120072	-0.00537814	0.00368302	-0.00512831	0.0112954	-0.00363216
M611T351	-0.0456308	0.108801	-0.0648273	0.00719295	0.0751514	-0.0569505	-0.00425001	0.00874298	-0.041995	0.046712	0.0741971	0.120915	0.0924685	-0.0329449	0.0366468	0.0143192	-0.0289015	-0.00507669	-0.0173051	-0.0578524	-0.0793984	0.017538	-0.0593371	-0.0193347	-0.0315797	-0.0270815	-0.0302195
M426T395	-0.047439	-0.0506636	-0.0588058	-0.0932512	0.24308	0.0129607	0.0578354	-0.0270602	-0.00362364	0.0581863	-0.00996553	0.0478989	-0.0420378	0.208681	0.0784427	0.0916997	-0.0258749	-0.0482385	0.0710345	-0.0979586	-0.0879098	-0.0905128	0.0127886	-0.0701622	-0.0480842	-0.047496	-0.0335238
M415T220	-0.0212324	-0.0106351	-0.0200195	0.00481316	0.00458256	-0.0181235	-0.00269112	-0.00276521	0.0719826	0.0169131	-0.00685294	-0.00576549	0.038952	0.0393989	0.0242234	-0.00559762	-0.0196027	-0.0120487	0.00889644	-0.00605635	-0.0200869	0.00826258	-0.0135425	-0.00561298	-0.0180231	-0.014909	-0.0144595
M279T536	-0.0420133	0.0222711	0.138471	0.0252442	0.046015	0.0158667	0.186806	-0.00865341	-0.0731796	0.0330982	-0.0545764	-0.0409868	-0.0867174	-0.063006	-0.109274	-0.0231661	0.0252309	0.054869	0.029148	0.109344	0.0421821	-0.0654516	-0.0329134	-0.00884999	-0.0420828	-0.0379754	-0.0396992
M301T441	0.129485	-0.00807473	0.189137	-0.0444806	-0.0625589	0.0752308	-0.0459255	-0.0517461	-0.0200137	-0.096318	-0.0890651	0.0263203	-0.0960167	0.00326041	-0.0766456	-0.0806958	0.0109811	0.13425	0.0658964	-0.0173924	0.145285	-0.0324688	-0.128758	0.0375224	0.0039627	0.0224973	0.00633155
M102T314	-1.02701	-0.414127	-1.21501	-0.354333	-0.226478	-0.374137	0.776962	0.553162	0.799762	1.72221	0.548853	1.42382	1.66366	-0.244555	-1.07192	0.554481	0.0458002	-0.476919	1.02695	-0.0996949	-0.527011	-1.01025	-0.995725	-0.619065	-0.0918288	-0.191043	-0.176563
M920T408_2	0.0100056	0.046957	-0.0235996	0.0136871	-0.013323	-0.0304433	0.0103484	-0.000643577	-0.0274229	-0.0384256	-0.0543304	-0.0576041	-0.0126445	-0.0277149	-0.0357284	-0.0276303	-0.00532392	0.158283	-0.0610255	-0.00791389	0.0696779	0.0172871	0.0292348	0.147597	-0.0269835	-0.0250451	-0.0272749
M360T451	0.081755	0.148875	0.142135	0.0124959	-0.0765306	0.0671972	0.0385327	-0.100554	-0.0542934	-0.0548089	-0.0527136	-0.081337	-0.0855596	-0.0283897	-0.0550119	-0.0481495	0.0266666	0.0686313	-0.0842353	0.00857722	0.254721	-0.0196902	-0.0744765	-0.0352678	0.00198895	-0.00104515	0.000487007
M577T401	0.000902594	0.0123711	-0.028906	-0.0334779	0.0153071	-0.0246287	0.0483288	0.0569113	0.0171973	-0.00500437	0.00761918	0.0449329	-0.00644454	0.0247943	0.057164	-0.0319177	-0.0318135	-0.00882236	0.0109955	-0.0125321	-0.0416496	-0.00798222	-0.022417	0.00777536	-0.0161457	-0.0165945	-0.0159632
M414T355	-0.0150806	0.02163	-0.0184398	-0.0132417	0.0464257	-0.0223427	-0.0011439	0.0358865	-0.0227652	0.0212291	0.0118332	0.0655532	0.0122675	-0.000269593	0.0118118	0.0142895	-0.0301276	0.0201626	-0.0149829	-0.0238953	-0.0223964	-0.00928002	-0.048433	0.0130707	-0.0117235	-0.00978016	-0.0102573
M513T394	0.0565084	-0.00196949	0.0484871	-0.0149102	0.0557462	0.00768307	0.0691594	-0.0383657	-0.031862	-0.105622	-0.0163935	-0.0823159	-0.0916181	0.0122519	-0.00876736	0.0174053	0.0330203	0.129348	-0.0244432	0.00640227	0.0292453	-0.0119172	-0.0899156	0.0422362	0.00129097	0.00380391	0.00551203
M613T173	-0.0163414	-0.00767525	-0.0470903	0.00359982	-0.0344782	-0.040819	-0.00365476	0.0594237	-0.0116903	0.0431249	-0.0041429	0.029581	0.0181259	0.00119949	0.00314394	0.0383133	-0.004628	-0.0257451	0.00968906	-0.0276977	0.00138851	-0.0042706	-0.0117299	0.0391911	0.00135763	-0.00428236	-0.00389264
M316T375	-0.0407833	0.113186	-0.0107798	-0.0229126	0.0164585	0.0803317	0.0550406	0.0312436	-0.0705003	-0.0635657	-0.0903128	-0.0767604	-0.0192014	-0.0551896	-0.0802706	-0.0879715	0.0298798	-0.0211365	0.337668	-0.00332184	-0.0167419	0.00845294	-0.0198407	0.0515957	-0.017153	-0.0113129	-0.0161021
M283T239	-0.0186319	-0.00394708	-0.0403255	-0.0388111	-0.0269374	0.0120879	-0.0278819	0.017585	-0.00400958	0.0184958	-0.00872218	0.0377717	0.0546586	0.0105745	-0.0054534	0.053071	-0.0168345	-0.00805007	0.0237771	-0.00124443	-0.0232349	-0.0156098	0.00305876	-0.00913028	0.0066266	0.00323053	0.00788676
M520T352	-0.00329483	0.0201222	-0.0275237	-0.00363791	0.0283487	-0.0369528	-0.0106219	0.014963	-0.0249177	0.0386942	0.0739995	0.054676	0.0285425	-0.0135556	0.0105185	0.0245898	-0.027914	-0.00399112	-0.00918904	-0.0358375	-0.0545337	0.0186571	-0.0321903	-0.000302713	-0.0203345	0.00367141	-0.0119853
M438T355	0.00996741	0.0404406	-0.0219813	-0.00368713	0.0477045	-0.0357308	0.0281897	0.0293507	-0.031465	0.0243984	0.0355108	0.0658417	0.0216994	-0.0100781	-0.0130867	0.0328109	-0.0215487	0.0016548	-0.0113753	-0.0142682	-0.0302067	-0.0221858	-0.0442643	0.00199096	-0.0272875	-0.0273432	-0.0250513
M333T214_1	0.0262647	0.0145542	0.0287637	-0.00287218	-0.0233182	0.01545	0.00723562	-0.0221429	0.0120476	-0.0276711	-0.0387756	-0.0439106	0.01274	-0.0385282	-0.0463846	-0.0486016	0.00985267	0.0418934	-0.0477178	0.0464475	0.0504493	0.0237412	-0.0516025	0.0528508	0.0200256	0.0141286	0.0150806
M89T35	-0.0579028	0.224185	-0.0480895	-0.121633	-0.041891	-0.0500915	-0.0404216	-0.0739423	0.170632	-0.0208988	-0.0239428	0.165139	-0.0153799	0.13556	0.0300604	-0.00422033	-0.0355826	-0.00990598	0.0206849	-0.0426423	-0.0573563	-0.100446	0.104302	-0.00585722	-0.0295563	-0.0440974	-0.0267059
M514T390	-0.00373964	0.0305303	0.121755	-0.0589529	0.0237408	0.0022769	0.00311351	0.00670806	-0.0385768	-0.0667038	-0.0450114	0.0238664	-0.0227935	0.0104157	-0.0518345	-0.0245117	0.0177128	-0.0160399	0.0296658	0.0549612	0.0310497	-0.0151067	-0.0714694	0.0442243	0.0174146	-0.00207883	-0.000615595
M445T175	0.00157369	-0.0178971	-0.024725	-0.0220238	0.0305875	-0.014805	0.0131206	-0.0101462	0.0459725	0.0362412	0.00028128	0.0183204	0.0219199	0.0136415	0.0175218	0.0421913	-0.00845852	-0.0129311	0.0420709	-0.00943853	-0.0156101	-0.0431982	-0.00995874	-0.00714946	-0.0308718	-0.0281832	-0.0280458
M325T349	-0.0470339	0.0613509	0.0175973	-0.0487639	0.0689993	0.0174707	0.0179328	-0.0159075	0.0465224	0.0179557	0.0134753	0.00550679	0.0475785	0.0265815	0.0386775	-0.0610352	0.00360198	0.00531733	-0.0461993	-0.0204799	0.0104789	-0.0147352	-0.0600653	-0.0255959	-0.0159282	-0.0153272	-0.0279752
M559T324	-0.00257957	-0.0249232	-0.00580224	-0.0229883	0.0151563	-0.00072003	0.0170832	0.00562876	-0.013276	-0.00498662	0.0184977	0.0127225	0.00755828	0.0357329	0.0448599	0.0442545	-0.040643	0.00162774	0.0340999	-0.00502064	-0.0382453	-0.0197801	0.0425577	-0.00153296	-0.028763	-0.0377013	-0.0328171
M530T235	0.00462233	-0.0169085	0.0382654	-0.00169233	-0.014417	-0.00114636	0.00314177	-0.00578939	-0.00738032	0.00816996	-0.0136399	-0.00761264	-0.0332928	-0.0064163	-0.0198862	-0.00324618	0.0350535	0.0492616	0.00626545	0.0127106	0.0261429	0.0119174	-0.0175437	0.00728558	-0.0184137	-0.0189294	-0.0165218
M931T351	-0.0179037	0.0181183	-0.0210984	0.00424779	0.0250899	-0.023154	-0.0028013	-0.00440781	-0.0220465	0.0261381	0.036507	0.0579695	0.028784	0.00325011	0.0180234	0.00542442	-0.0356425	0.0236587	-0.0194628	-0.0325753	-0.0444605	0.0154108	-0.0214153	-0.00129326	-0.00485031	-0.00477836	-0.00673203
M125T349	-0.149686	0.207209	-0.0764698	-0.049343	0.221664	0.0978795	-0.0560503	-0.115892	0.085121	0.0394586	0.0206227	0.012289	0.14254	0.0903586	0.142602	-0.0819636	0.0694073	-0.0231799	-0.0696054	-0.09964	-0.0471427	-0.0591923	-0.0215221	-0.0989038	-0.0598908	-0.0596125	-0.0610584
M181T166	0.188384	0.0421315	0.136838	-0.0398536	-0.0964861	0.108663	0.0640095	0.0331838	-0.0092997	-0.0882228	-0.0900033	-0.169154	0.0139293	-0.1386	-0.192485	-0.195261	0.0017453	0.113947	-0.144131	0.141898	0.106484	0.00349945	-0.209365	0.158227	0.0849658	0.0894555	0.0855008
M337T83	0.177116	0.555138	-0.139112	0.0219759	0.0164531	-0.140422	-0.201823	-0.194991	-0.105961	-0.155185	-0.305329	-0.265428	-0.0459418	0.0599103	0.130188	-0.232703	0.0102014	0.27634	-0.135565	0.209576	0.694794	0.138681	0.155012	-0.0566994	-0.140687	-0.142134	-0.183403
M641T353	-3.80936e-05	0.0241917	0.00467691	-0.0118492	0.0322265	-0.0402374	0.0321763	0.0183588	-0.0118386	-0.00011719	0.0302435	0.0520577	0.0407397	0.0281262	-0.0133959	0.0109116	-0.0231994	0.00595525	0.0221827	-0.0307564	-0.0322334	-0.0217905	-0.044725	0.00231295	-0.0235196	-0.0280104	-0.0224488
M413T213	0.0314915	0.00165249	0.0197552	0.00923122	-0.0355795	0.00486969	0.0282385	-0.0133305	-0.0250952	-0.0163038	-0.018814	-0.0172445	-0.0153763	-0.0170614	-0.0132565	-0.0252443	0.0276371	0.000670636	-0.0281422	0.0409327	0.0602222	0.0118463	-0.0426339	0.0216538	0.00241837	0.00253814	0.00492416
M988T351	-0.0170209	0.0377711	-0.0105335	-0.00221805	0.0350548	-0.0170282	-0.0194207	0.00753737	-0.00715798	0.000444626	0.0174752	0.041246	0.0503954	0.0054581	0.0170542	-0.00902876	-0.0282876	-0.0103566	-0.0254498	-0.0276179	-0.0333814	-0.00164493	-0.0106475	0.0118418	0.00262796	-0.00373776	-0.00337498
M635T490	0.0750526	-0.282197	-0.217864	-0.261572	-0.0342674	0.0264202	0.328799	0.209274	0.163903	-0.154661	0.226649	0.0274241	-0.0141609	0.162999	0.298326	0.285366	-0.152648	0.123067	0.195426	0.000942629	-0.170631	-0.106954	-0.287602	-0.0716028	-0.11997	-0.127042	-0.122475
M906T351	-0.0153296	0.0258739	-0.00970659	-0.0117345	0.0182799	-0.0378439	0.00112664	0.00790008	-0.0115962	-0.00215515	0.0127021	0.0395341	0.0338891	0.0175381	-0.00154128	-0.00193551	-0.0391217	0.0217294	-0.0162325	-0.0112527	-0.0112767	-0.00508225	-0.0264882	0.0352925	-0.00584302	-0.00168356	-0.0050426
M614T408_2	0.0202812	0.0113611	0.0193875	0.0449979	-0.0362583	-0.000742509	0.00896049	0.0133756	-0.000426043	-0.061022	-0.0334341	-0.0357844	-0.0224827	-0.0296959	-0.0670424	-0.0133158	0.0109697	0.0797748	-0.0123413	0.000940516	0.00160454	0.0345624	0.0499068	0.0753515	-0.0137191	-0.0134266	-0.0317827
M141T261	-0.0467577	-0.0638173	-0.0819176	-0.108467	-0.0271757	-0.00902485	0.0718622	0.141066	0.00763124	0.16935	0.151433	0.00145654	0.0359334	0.0216885	0.0344976	-0.00433655	0.0806054	-0.12702	-0.0175638	-0.0171112	-0.0759661	-0.0714648	-0.0183147	-0.0524424	-0.0062406	0.00496224	0.00713466
M329T402_1	0.0291832	0.0703365	0.0426839	-0.0638726	0.0300522	0.00809839	0.189838	0.122638	-0.083606	-0.0987659	-0.0531262	-0.0346684	-0.116885	-0.059475	-0.0462267	-0.0543244	-0.0451609	0.0953173	0.181253	0.0527995	-0.00384858	-0.0345201	-0.137986	0.0610348	-0.0195384	-0.0165241	-0.0147066
M729T351	0.0106001	0.0358522	-0.0246081	0.00474084	0.0242252	-0.0225361	-0.00259907	0.031636	-0.0137526	0.0188238	0.0395941	0.0876613	0.0464819	-0.0135596	-0.00789137	0.00791036	0.00229544	-0.00358847	-0.0103904	-0.0302329	-0.0539714	-0.00663486	-0.0544684	-0.0226003	-0.0151975	-0.0118516	-0.0159387
M197T33_1	-0.333839	-0.139553	-0.00971782	0.0864239	0.278863	-0.056316	0.317381	-0.249441	0.521289	0.670632	-0.0424618	0.263062	0.0680758	0.199246	0.443099	-0.163117	-0.132705	-0.309934	0.427051	0.196313	0.0658947	-0.552607	-0.249638	-0.474071	-0.272098	-0.277685	-0.274148
M316T359	-0.0159938	-0.0291772	-0.0455175	-0.0311056	0.0183468	-0.0122224	-0.00272619	-0.00186605	0.011934	0.0637683	0.0556603	0.0720855	0.0271932	0.0096556	0.011334	0.0266037	-0.0200401	-0.0298098	0.085276	0.0196197	-0.0251894	-0.0320737	-0.0286857	-0.0210114	-0.0377263	-0.0331096	-0.0352224
M219T215	0.0856186	-0.0219916	-0.00333709	0.00291763	0.00491614	-0.0260527	-0.0448054	-0.0177642	0.0510854	0.0057108	0.00235611	-0.0107601	-0.030169	-0.00120193	0.0103981	-0.0131983	-0.0437866	0.0191813	-0.0276935	-0.00243965	-0.0255163	-0.00129769	-0.0329374	0.00843761	0.040623	0.0321875	0.0395193
M126T453	-0.0162691	-0.0192446	-0.0580707	-0.0238599	0.0165074	-0.0145041	0.0118601	-0.0672587	0.0193414	-0.00279944	0.18003	0.00488254	0.064424	0.0184116	0.023316	0.00685141	-0.0012469	0.0692314	-0.0647683	-0.022865	0.00796848	-0.068448	0.00208719	-0.116774	0.0153631	0.0185375	0.0172964
M120T299_2	-1.89934	-0.449787	-2.65409	-1.14678	0.136647	-0.548999	2.01856	0.984406	1.42771	2.80019	0.687573	2.78953	2.60653	-0.0687904	-2.04077	0.591232	-0.081032	-1.19309	1.97408	0.452036	-0.940304	-1.91077	-2.75544	-1.39747	0.20228	0.207678	0.208224
M934T192	0.0566112	-0.0385185	0.0287706	-0.0431539	-0.0292462	0.000769317	-0.00496012	0.062623	-0.0305003	0.0169059	0.0144539	0.0068147	0.0087687	0.0203544	0.0141649	0.0251998	-0.0228876	0.00344057	0.0115237	0.00207887	-0.0470455	-0.033308	0.0107107	0.0333777	-0.0275235	-0.0200553	-0.0193689
M797T155	0.100358	-0.00409827	0.382606	-0.0341256	-0.102144	0.0247099	-0.0956516	0.0620265	-0.107232	-0.0937759	-0.147316	-0.142847	-0.00773936	-0.110784	-0.0749894	-0.17622	0.00688481	-0.0558404	-0.0145394	0.187791	0.25795	-0.0306559	-0.0615357	-0.112029	0.121892	0.111994	0.11531
M554T172	-0.0021034	-0.0294322	-0.0424509	-0.0375554	0.0513058	-0.0268425	-0.0315862	-0.000878311	-0.0471851	0.0808074	0.0356121	0.101521	0.103563	-0.0103258	0.00827533	0.0352735	-0.0286033	-0.0369675	-0.00306574	-0.0380877	0.0164801	-0.031489	-0.0524604	-0.0071977	-0.00469745	0.000546782	-0.00245607
M862T360_1	-0.0146732	0.0284147	-0.0201692	-0.0357637	0.0350843	0.0382827	0.0204926	0.0540584	0.00308089	-0.0214672	0.0259703	0.0230117	-0.00515532	0.0223231	-0.00837164	0.0400005	-0.015432	-0.0317063	-0.00079018	0.0162783	0.00438643	-0.0317751	-0.0285935	-0.0149347	-0.0303283	-0.0264635	-0.02576
M395T27	-0.00496177	-0.0435917	-0.0332925	-0.0514505	-0.0405954	-0.0244944	-0.0300035	-0.0336694	0.108673	0.166978	-0.0355882	-0.0120872	0.0819435	0.079421	-0.0366652	0.0756206	-0.0244152	-0.0294718	-0.00360876	-0.0282324	-0.0384321	-0.026644	-0.0143586	-0.0189302	0.00445785	0.00803495	0.00536376
M473T213_1	0.0281675	0.00877936	0.0172926	0.00193037	-0.0208773	-0.00129622	0.0213392	-0.0146423	0.0104557	-0.0099158	-0.0237231	-0.0326429	0.00729362	-0.0309008	-0.0376816	-0.0345522	0.0166609	0.0258546	-0.0242121	0.0410201	0.0388732	0.0153431	-0.0499022	0.0362023	-7.37371e-05	0.00532491	0.00588267
M323T162	-0.00962985	-0.0195026	0.0151246	-0.0157717	-0.0161661	-0.0128754	-0.0151268	-0.00937773	-0.020604	-0.0171835	-0.0207457	0.0796431	0.116829	0.0479665	0.0468736	0.00748971	-0.0432478	0.064111	0.02392	-0.0338098	-0.0457233	-0.0314984	-0.0341727	0.0234132	-0.0271835	-0.0266306	-0.0261216
M298T220	0.0266046	0.0371415	0.199743	-0.01426	-0.0189024	0.0330021	-0.0357816	-0.036717	-0.0151291	-0.0564882	-0.0663711	-0.0593135	0.0112127	-0.0358545	-0.0138955	-0.0541811	0.075962	0.0914335	-0.0332474	0.00129024	0.109565	0.0266347	-0.113298	0.0182548	-0.0278333	-0.0278922	-0.0216783
M301T462	-0.0021968	-0.028881	-0.0176253	-0.0336725	0.0391635	-0.0240459	0.0808284	0.0605036	-0.0173867	-0.0011421	-0.0145279	0.0274421	0.0425128	0.0269624	0.0103862	-0.0202026	-0.0275951	-0.0344525	0.0173759	-0.0163491	0.00394756	-0.0443525	-0.0165897	-0.0223686	0.0015173	0.00818853	0.00256006
M460T350	0.012669	0.0190883	-0.0454679	-0.0852404	0.0220459	-0.0147264	0.0105088	0.0133033	0.00767522	0.0120619	0.00248931	0.0183191	0.0331517	0.0319109	0.0258097	0.015707	-0.021127	0.0109191	-0.00800066	0.0136388	-0.0170979	-0.0234134	-0.057122	-0.0265869	0.0225156	0.0122328	0.0147358
M218T80	0.823738	-0.306028	0.254755	-0.26173	-0.263758	0.348085	0.752487	-0.235158	0.185081	-0.230267	-0.402342	-0.371788	-0.284312	-0.259976	-0.272789	-0.219286	0.0892981	-0.199414	-0.2466	0.388782	0.358009	-0.298765	-0.396399	1.02718	0.0508535	-0.0852441	0.0555831
M243T322	-0.155765	-0.182142	-0.22086	-0.166167	-0.084124	-0.0827471	0.0392335	0.00778635	0.121968	0.233897	0.200964	0.322477	0.32953	0.100159	-0.145744	0.0965454	-0.0620399	-0.0934922	0.435727	-0.0478707	-0.11706	-0.208635	-0.204681	-0.163579	0.015648	0.0151704	0.0158019
M371T363	0.0117483	-0.0261921	0.048456	-0.0369452	0.00729702	0.0401102	0.0420443	-0.0183597	-0.0369542	-0.0967177	-0.00674346	-0.0135439	-0.0629327	-0.014727	0.0406332	-0.0115579	0.0249846	0.0749542	0.0546819	0.086355	0.0554203	-0.0364885	-0.0882986	0.0325787	-0.0298964	-0.0205869	-0.0193194
M226T441	-0.053122	-0.0125642	-0.00300074	-0.0387871	0.0290401	-0.0114018	0.0206264	0.0029523	0.0729342	0.00715131	-0.00989576	0.0311853	0.0599949	0.0565519	0.0510882	-0.0578191	-0.027262	0.0174812	-0.00708818	-0.0595145	-0.0308229	-0.0136856	0.00664611	-0.0124476	-0.00960416	-0.000764552	-0.00787191
M356T341	-0.0242621	-0.0140134	-0.0183061	-0.0299684	0.0185547	-0.00603243	0.00498393	0.0373828	-0.0191387	0.0244444	0.0102104	0.0591081	-0.0273206	0.0190353	0.0307143	0.0163174	-0.0422579	0.000748454	0.00527122	-0.0156402	0.00795237	-0.0416764	-0.000262375	0.00728848	0.000504892	-0.00224393	-0.00139407
M533T150	0.0402234	-0.0444217	-0.0414059	0.0950662	-0.0388777	0.113533	-0.0795036	0.0706245	-0.0390346	-0.0539423	-0.0354795	-0.0679465	-0.0513946	-0.0450274	-0.0116979	-0.0589518	0.0175646	0.00557319	-0.0659105	0.0519076	-0.0187185	0.105941	-0.0509439	0.00771659	0.0652398	0.0655107	0.0643556
M308T42_2	0.0429825	-0.0491569	0.166036	-0.0107185	-0.0158986	0.0564081	-0.0944983	0.000706067	-0.0365422	0.0191288	-0.0889143	-0.0987982	-0.0945372	0.0195411	-0.0646511	-0.0835301	-0.0277047	0.122568	0.0744061	-0.0182337	-0.0380357	0.0166426	-0.00526643	0.0196407	0.0625937	0.0618628	0.0639692
M203T462	-0.0629403	-0.0518067	-0.0256328	-0.0594805	0.0222362	0.0179293	0.0770704	0.0368536	0.0259293	0.0387072	0.00250756	0.0193727	0.0488147	0.0468403	-0.0471539	-0.000375186	-0.0248994	-0.0429014	-0.0302698	-0.00127743	0.0250271	-0.0657383	-0.0493613	-0.0368502	0.0552579	0.0414801	0.0406608
M603T439	0.00376664	0.103353	0.032461	-0.0822302	0.0168932	-0.0437277	-0.00293704	-0.0378711	0.00467372	-0.0238156	-0.04503	-0.042316	-0.0225266	0.0218214	-0.0347419	-0.036234	0.0469316	0.0890695	0.0399652	0.0566503	0.0361101	-0.0406133	-0.0504634	0.0655819	-0.0128277	-0.0218627	-0.0200799
M575T350	-0.024946	0.019662	-0.0363979	-0.00717393	0.0277337	0.00151171	-0.0141165	-0.0140089	0.0233501	0.0235075	0.039852	0.069132	0.00827767	-0.00555204	0.0277852	0.0144649	-0.0169834	0.00948235	0.0264129	-0.00383335	-0.00345632	-0.0199727	-0.0531152	-0.00858878	-0.026183	-0.0262448	-0.0305992
M404T252	0.074428	0.00311155	0.0566081	0.042961	-0.0281308	0.0522539	-0.00756389	-0.0237862	-0.0564716	-0.0392837	-0.000709647	-0.0844704	0.0131704	-0.0846892	-0.0686375	-0.0551784	0.112923	0.174769	-0.0876707	0.0024588	0.0751152	0.038714	-0.0861953	0.0844898	-0.0358177	-0.0355839	-0.0368135
M224T174	-0.0494891	-0.0338312	-0.146468	-0.197644	0.028219	-0.0189823	-0.0809195	-0.00603952	0.136616	0.055418	0.0532818	0.0782901	0.0533758	-0.00160948	0.149668	0.0530674	-0.0874024	0.187054	0.076797	-0.112264	-0.13036	-0.0857659	0.0540929	-0.0382351	0.0234081	0.0238943	0.0158281
M306T275	0.025884	-0.00220666	0.326939	0.115931	-0.0201711	0.249336	-0.171212	-0.131007	-0.0243191	-0.0619491	-0.0899656	-0.112221	-0.100692	-0.0979232	-0.128616	-0.0633369	0.0140679	0.0924169	-0.100709	0.0939485	0.110032	0.166483	-0.180896	0.170832	-0.0262641	-0.0255852	-0.0287956
M214T285	0.00448199	-0.113607	-0.0860289	-0.073261	-0.0172379	0.0501025	-0.0593699	0.0852787	0.13083	-0.00794724	0.171906	0.33378	0.105512	-0.00439141	-0.0500439	-0.00461469	-0.0830325	-0.0568519	-0.0165462	-0.0155288	-0.075047	-0.0962649	-0.119095	-0.0462943	0.0154343	0.0131177	0.0147199
M599T328	-0.0359269	-0.00756496	0.0267024	-0.0221941	0.0107599	0.0305939	0.0152965	0.011743	-0.0616989	-0.020555	-0.0508264	0.0200422	-0.0266771	-0.0304816	-0.0224323	0.0130682	-0.00615872	0.00548576	-0.00290603	0.0217015	-0.017562	-0.00257812	-0.00100275	0.00105266	0.0501464	0.051532	0.0504405
M592T440	-0.0100476	-0.00626993	0.0114191	-0.0155529	-0.00955363	-0.00963388	0.072457	-0.0126173	-0.0168112	-0.00292046	-0.00590662	-0.0375537	-0.00994199	-0.00867384	0.0183483	-0.0139406	-0.002069	0.00665941	-0.00123749	-0.000491013	0.00279496	0.043129	-0.0137585	0.0628405	-0.0119762	-0.0147013	-0.013991
M814T140_1	-0.368497	-0.249694	-0.333262	-0.214483	0.990579	-0.384303	-0.193138	0.273628	-0.106129	-0.261322	1.04082	0.0756193	-0.104326	-0.212302	0.675721	0.38334	-0.241294	-0.296273	-0.0888526	-0.405837	-0.375577	-0.123544	-0.229251	-0.392544	0.385541	0.374739	0.380641
M199T172	-0.0108174	-0.00533509	-0.0124075	-0.0451455	0.0350615	-0.0339159	0.00128333	0.0106988	-0.0237228	0.000882305	-0.00955166	0.0289499	0.0091667	0.0174631	0.0571612	0.0536753	-0.0265504	-0.00859204	0.0146892	0.00245257	-0.043427	-0.0226306	0.00527932	0.0354271	-0.00825859	-0.0110608	-0.0107749
M446T217_2	-0.0141481	-0.037178	0.0222247	-0.0183268	0.0121639	-0.0340484	0.000499949	-0.0366829	0.0802568	0.0751281	-0.0192113	0.0193454	0.146271	0.0865969	-0.0268997	-0.0400838	-0.0253719	-0.00357422	-0.0409339	-0.00402603	-0.0133133	-0.0409791	-0.0545471	-0.0275463	-0.00200927	-0.0020609	-0.00154501
M781T128	-0.452084	0.259792	-0.869971	-0.131404	-0.483171	-0.751695	-0.889224	0.165154	-0.98846	-0.701531	-0.859208	0.172741	-0.5109	-0.85659	-1.13237	-0.492231	0.10786	-0.845113	1.74596	0.227637	2.16509	-0.3728	0.405592	0.619819	1.34442	1.34429	1.77839
M409T321	0.0034483	0.105156	-0.0322144	-0.102696	0.104722	-0.010729	-0.0618378	-0.0399567	-0.0346822	-0.0368179	-0.0390395	-0.0291585	-0.0224645	-0.04948	-0.00567073	-0.0653254	-0.0507993	0.0373021	-0.0330875	0.121058	-0.00521853	-0.0215169	0.0838082	0.0170173	0.0557485	0.0561378	0.0562974
M662T235	0.0357406	0.00392845	0.0409452	0.0230379	-0.0147862	0.0425124	0.00552124	-0.0282969	-0.0304075	-0.0120179	-0.0398666	-0.0137982	-0.0112786	-0.0095303	-0.0262782	-0.0311446	-0.0015748	0.0247086	-0.0149163	0.00251891	0.033099	0.0443253	-0.00912977	0.00244797	-0.00776235	-0.00101623	-0.00698085
M457T198	0.0269643	-0.0474122	0.0843581	0.0532439	-0.0650041	0.0197365	-0.0606246	-0.0162452	-0.056659	-0.0398598	-0.0473942	-0.0432355	-0.0328694	0.033473	-0.00314379	-0.0366808	-0.0250628	-9.10988e-05	-0.048757	0.0223505	0.076982	0.100443	-0.0191819	0.0367551	0.029823	0.0299796	0.0281128
M551T356	-0.0156615	0.0524338	-0.0177436	0.0064043	-0.00712205	-0.0147158	0.0409261	0.0316646	-0.0118124	0.0072523	0.00280509	0.0441321	0.0214369	-0.0125861	-0.00340075	0.0177638	-0.0132507	0.000385458	-0.0209711	-0.02089	-0.0134554	-0.00804803	-0.0183663	0.00492859	-0.0151785	-0.0195097	-0.0174209
M223T37	-0.0646795	0.0152275	-0.0969248	-0.00956226	-0.012461	-0.0153462	-0.00169644	0.00222622	0.065778	0.226652	0.0495021	0.260947	-0.0464314	-0.061481	0.069148	-0.0177474	-0.0802701	0.0543897	-0.0253602	-0.1096	-0.0549171	-0.139575	0.000511347	-0.0415556	0.01363	0.0142693	0.00532665
M369T336	0.0296763	0.00441728	0.0117391	-0.0263868	-0.0300118	0.0353626	0.00977842	-0.0264045	-0.0183275	-0.00545964	-0.0270246	-0.0237173	-0.0306625	-0.0138937	-0.014218	-0.0166873	-0.0202456	0.0124222	0.0143998	0.0195058	0.0361596	-0.0491034	-0.0172337	0.0573738	0.029877	0.0300596	0.0286047
M108T376	-0.127112	0.10065	-0.126756	-0.0801627	0.232219	-0.0757466	0.275149	0.076559	0.0871255	0.220559	-0.0670157	0.22306	-0.0912114	-0.0921971	0.00866563	-0.00574552	0.0110314	-0.062537	-0.0928129	-0.0894583	-0.115364	-0.11567	-0.0831585	-0.0407558	0.0123	0.0040938	0.0142905
M414T352	0.0075659	0.0545856	-0.0255904	0.000547143	0.0393474	-0.034275	-0.0232525	0.0278669	-0.0301807	0.00346029	0.0857236	0.0393807	0.0111026	-0.0325079	0.070539	0.0465954	-0.0496522	-0.0284817	-0.0350828	-0.0357329	-0.0391271	0.0339193	-0.0381125	0.0188768	-0.0203544	-0.0202831	-0.0268775
M300T61	0.121206	0.235699	0.0174923	-0.065594	0.211001	0.00823561	-0.143377	0.145273	-0.176654	-0.0717612	-0.0785831	-0.0511814	-0.0918901	-0.0210397	-0.138127	0.0498553	-0.0153498	0.0191493	-0.10935	0.0194311	0.261356	-0.0463524	-0.0115338	0.0309391	-0.0123636	-0.0449931	-0.041487
M796T489_2	0.0824132	-0.0448712	-0.0517436	-0.0588701	0.0322388	0.0161042	-0.0266226	0.0547634	0.0426897	-0.0733591	0.0374441	0.0432347	-0.0208698	0.0452048	0.0941227	0.0728897	-0.0425316	0.0135623	-0.00140758	-0.0324548	-0.0162942	-0.063506	0.0206902	-0.0239787	-0.0322371	-0.0358136	-0.0307977
M582T489_1	0.0133368	0.046634	0.034324	0.0198302	0.00682957	0.00777496	0.0260739	-0.0141206	-0.0307709	-0.0298333	-0.0110319	-0.00775066	-0.023446	-0.0258	-0.0393942	0.0204128	-0.0106139	0.0481784	0.00815636	-0.0262357	0.0635308	0.0028684	-0.0476624	0.0586905	-0.0300617	-0.0299856	-0.0299339
M207T32_1	-0.0043091	-0.053909	-0.0162538	-0.0530605	-0.00974718	-0.011691	0.0127947	0.0531754	-0.0287153	0.0124595	0.0147901	-0.0335091	-0.0451342	-0.0137557	0.0443324	0.00603483	-0.0206376	0.0593814	0.0252301	-0.0137623	0.0833188	0.00497948	0.0549245	0.0165959	-0.055113	-0.0158982	-0.0125212
M564T279	-0.024764	-0.0310416	-0.0371971	-0.0676033	0.00670329	-0.0043839	0.00790216	0.00449226	0.0213298	0.00296303	0.0272957	0.00476101	0.0543857	0.0446356	-0.0146593	0.00291211	-0.00827174	0.0171177	0.00345379	-0.0175432	-0.0214849	-0.030685	-0.0277533	0.0235282	0.0217237	0.0219741	0.0202091
M502T322	0.0176735	-0.0154334	0.0248936	-0.013241	-0.017971	0.0222885	-0.0035259	-0.0117004	-0.0114316	-0.00256946	-0.0053956	-0.00729046	0.00369031	-0.024453	-0.0137991	-0.00831435	-0.00683974	0.0213421	-0.00728645	0.0238049	0.0368385	-0.00838329	-0.00982483	0.030709	-0.00387912	-0.00613008	-0.00377175
M433T209	-0.110246	0.0353372	-0.109057	-0.0958297	0.0288071	-0.0464392	0.186562	0.0523637	0.0662443	0.00676627	0.0575344	0.0490545	0.095732	0.0746473	-0.0206689	-0.0223825	-0.0142215	-0.0608474	0.0806369	-0.0243335	-0.0682026	-0.0170148	-0.0809736	-0.0579335	-0.000409023	-0.000194456	-0.00493258
M771T505_1	-0.0286064	0.0209013	0.0137606	0.0873728	0.00794242	-0.0264644	0.154395	0.00730976	-0.0527517	-0.0578823	-0.0492752	-0.0155913	-0.0256336	-0.0397922	-0.0466988	-0.0222737	-0.0334444	0.0212409	0.18106	0.0531818	-0.00416102	-0.0266343	-0.037347	0.0826046	-0.0496203	-0.0495303	-0.0640625
M223T299	-0.0326454	-0.0018407	-0.0989231	-0.102498	0.202654	-0.0773414	-0.021193	0.0201362	0.0434754	0.0426807	0.00727838	0.189301	-0.0972352	0.0605855	0.137908	0.152498	-0.0134631	-0.0584592	0.0162427	-0.01691	-0.0812418	-0.107189	0.0657215	-0.104631	-0.0411261	-0.0425664	-0.0412198
M314T345	-0.0135351	0.00238294	-0.0427385	-0.0675903	0.0499653	0.00538426	0.000977254	0.00318742	0.0271719	0.00904881	-0.027252	0.0381102	0.0515911	0.0213371	-0.00635994	0.0289984	-0.0401218	-0.00781952	0.0263695	-0.0116372	-0.023405	-0.0123251	-0.030087	-0.00664032	0.0113415	0.0115632	0.00208289
M388T82_2	-0.0471433	-0.0550049	-0.112744	-0.0764765	-0.172127	0.0256191	0.0743962	-0.0646525	-0.123326	-0.072796	-0.10045	-0.0402738	-0.0527511	-0.0184283	-0.0200274	0.0359781	-0.00188067	-0.0394221	0.0666619	0.00615243	0.667915	0.0732076	-0.0346754	0.134946	-0.0124377	-0.0220814	-0.0181786
M97T113	-0.00115013	0.023874	-0.0428181	-0.108727	-0.0207085	0.0519548	0.073265	0.013913	-0.0348181	0.0374997	0.0187378	0.0479386	-0.0286263	0.0474989	0.0337662	0.0461946	-0.0767829	0.0275858	-0.0342433	-0.00822465	-0.0557657	-0.0387704	0.0875562	0.0239281	-0.0296765	-0.0295271	-0.0238745
M738T453	0.00209922	0.0140774	0.0435649	-0.0432832	-0.00850686	-0.0284921	0.0158519	0.0400257	-0.0497905	0.00440733	-0.000303698	-0.0580234	-0.0733309	-0.00944193	0.00227663	-0.0315305	0.0130852	-0.029171	0.0258068	-0.00512057	0.0965287	-0.00341892	-0.0330867	0.112281	-0.00126296	0.00411132	0.000647489
M400T290	0.0753832	0.0145552	0.127525	-0.002536	-0.0247309	0.0737305	-0.0458763	-0.0373016	-0.0479998	-0.0463874	-0.0402262	-0.040526	-0.0302725	-0.0403915	0.0114331	-0.00325652	-0.0189617	0.0817051	-0.0159675	0.0376992	0.0492708	-0.0246352	-0.0487874	0.00234481	-0.00199411	-0.00148681	-0.0023094
M1122T521	0.00837881	0.0125788	-0.0123912	-0.0387789	0.0998092	-0.000212321	0.012652	0.00245711	-0.0210909	-0.049078	-0.0129	-0.0202626	-0.0461602	-0.0213881	-0.0253765	-0.015488	0.0302899	-0.0019689	0.00592766	0.00488566	0.00488272	-0.0285972	-0.0529092	0.092139	0.0234613	0.023599	0.0255409
M313T117	0.130379	0.0520368	0.173377	-0.0700241	0.0904362	0.0806257	-0.0833405	-0.0421167	-0.0913449	-0.0247716	-0.0418324	-0.0218704	-0.122651	0.0278784	-0.0314748	0.010007	-0.00173596	0.081571	-0.0196043	0.0411873	0.0973323	0.0585086	-0.140301	0.100075	-0.0889902	-0.0765816	-0.0867762
M226T391	-0.0278672	-0.0294785	-0.0506694	-0.0442301	0.0581412	-0.0160528	0.00659529	0.0422038	-0.000691646	-0.00926079	0.0242534	0.0370417	-0.0123632	0.033401	0.0341598	0.0503605	-0.0081734	-0.0219458	0.0237348	-0.0212704	0.00541726	-0.0320051	-0.0229289	0.00587457	-0.00826369	-0.00812292	-0.00785939
M706T260_2	0.0288102	-0.00950722	0.0140917	-0.00833823	-0.0142343	-0.00611192	0.016858	0.0107645	-0.0209449	0.00263467	0.0157002	0.031041	0.00239852	0.0144524	0.0231595	0.0143306	-0.00222871	0.0112951	-0.0186633	-0.0154117	0.00263517	-0.0335648	-0.0247473	-0.000410934	-0.00980404	-0.0124643	-0.0117398
M229T417	-0.181545	-0.123591	-0.0244227	-0.20261	-0.0217762	-0.174193	-0.0625023	-0.0446019	-0.00963975	0.536225	-0.0379919	0.132104	1.00648	0.177992	-0.0580538	0.0355041	-0.0220071	-0.128681	-0.00102889	-0.163914	-0.143858	-0.108788	-0.184878	-0.102239	-0.0339076	-0.02767	-0.0303998
M350T42	0.089713	-0.0767781	0.105556	-0.0458017	-0.0781604	0.019002	-0.0558325	-0.0441587	-0.0779694	-0.0163595	-0.0168922	-0.0190483	-0.0576978	0.0151999	-0.0146552	-0.068073	0.0858481	-0.0308399	-0.0569502	0.0436299	0.0168619	0.042232	0.0644299	-0.0573747	0.0740192	0.0830709	0.0770289
M322T332	0.124102	0.0210042	0.181293	-0.044916	-0.0511615	0.0719604	-0.00203814	-0.0355186	-0.048388	-0.0704874	-0.0560095	-0.0706166	-0.0641238	-0.0357776	0.00238371	-0.0555778	-0.0478726	0.0834389	-0.0737861	-0.0194252	0.124549	-0.0330989	-0.0529535	0.0690936	0.0275901	0.0272325	0.0291042
M583T402	0.0186303	-0.00877224	0.0116551	-0.019979	0.00121576	0.00838583	0.00404738	-0.00471176	-0.0136521	-0.0203957	-0.00663321	-0.00863434	-0.0185814	-0.0154971	-0.00858606	-0.0215885	0.0182972	0.0146724	-0.00595106	0.00663701	0.0404819	-0.00271066	-0.0207169	0.0287964	0.00892851	0.00911953	0.0055429
M346T426_1	0.0627052	-0.00568044	0.084965	-0.0539855	0.0661873	0.136397	0.162889	0.0593709	-0.0322698	-0.0793389	-0.00872674	-0.0495488	-0.0832662	-0.0586766	-0.0304614	-0.00152569	-0.0290061	0.0361539	-0.0201499	-0.0106286	0.0473717	-0.0528826	-0.10248	0.0362079	-0.0261873	-0.022243	-0.0251902
M416T433	0.0190735	0.0481729	0.101645	-0.0139542	0.0165576	0.0625875	-0.0390841	0.0058745	-0.0525836	-0.028259	-0.0121905	-0.0653018	-0.02055	-0.0684685	-0.0395566	-0.0389595	0.070829	0.0489169	0.00235353	-0.013588	0.00407218	0.00841107	-0.102898	0.0466583	0.0157075	0.0211974	0.0233371
M346T40	0.0611999	-0.0999421	0.155996	0.026049	0.0674129	-0.177079	0.0491322	0.0188684	-0.0530716	0.123217	-0.096834	-0.200327	-0.0340549	-0.151449	-0.137762	-0.109849	0.124194	0.126759	0.300707	-0.0299609	0.0966159	-0.0261447	-0.104867	0.0314587	-0.000776055	0.038571	0.00193713
M876T352	0.00743207	0.0132393	0.0156457	0.00444812	-0.020261	-0.0103404	-0.0125984	0.0146812	-0.0120744	0.00205077	0.0315193	0.00482487	-0.00191938	0.0367563	-0.00131757	-0.00763003	-0.0330557	0.00604134	-0.00992968	-0.00656082	-0.0156364	0.0196784	-0.0192622	0.00989899	-0.00708771	-0.00631525	-0.00222752
M297T351	0.019539	0.000586447	-0.0272681	-0.053033	-0.0364622	0.0232595	0.0091776	0.0189109	-0.0266599	0.0117787	0.0134544	0.0109139	0.011585	0.0540671	0.00864207	0.032583	-0.0472518	0.0365136	-0.0384199	-0.00218706	-0.0170606	-0.0196689	-0.0166452	0.0378173	0.000684645	-0.00165685	-0.00319965
M651T351	-0.0180062	0.0716102	-0.0407705	-0.00855505	0.048489	-0.0556476	0.00142795	0.00219328	-0.0300622	0.0131825	0.0753561	0.063377	0.042477	-0.00187451	0.0424666	0.0192363	-0.0242766	-0.00311625	-0.00547431	-0.0409464	-0.0392347	0.016349	-0.0469937	-0.00436743	-0.0279033	-0.022427	-0.0265092
M342T302	-0.040638	0.00637306	-0.0401862	-0.0496916	0.0157924	-0.0253362	0.0304253	0.0387384	0.0292966	0.076093	-0.0129322	0.0294503	0.030072	0.0281862	-0.00617625	0.0148378	0.0307074	-0.0251666	0.026718	-0.0198387	-0.017909	-0.0362271	-0.0581356	-0.0063044	-0.00733704	-0.0071979	-0.00361359
M829T505	0.137634	0.0275543	0.0696069	0.0521839	-0.0542714	0.0931757	-0.0300048	-0.040408	-0.053158	-0.0578825	-0.0158198	-0.0252557	-0.0244597	-0.0511791	-0.0112907	-0.0389461	0.0308775	0.0312101	-0.0567757	-0.0390166	0.0831964	0.0059427	-0.0336374	-0.0128078	0.00346202	0.00573287	0.00433716
M209T351	0.0288256	-0.0195339	0.0170695	-0.0187523	0.00639299	-0.0291808	0.00112277	-0.0177073	-0.00738541	-0.014387	0.0522254	0.0344426	0.0138035	0.00962584	0.0121897	0.0342778	-0.0363686	0.0596345	-0.0177996	-0.0194757	-0.031929	-0.0134336	-0.00910035	0.00211652	-0.0096027	-0.0139042	-0.0131664
M279T489	0.0428766	-0.0869254	-0.0459594	-0.040099	0.0426276	-0.0191592	0.0624206	0.0334574	0.0508725	-0.0618566	0.0963658	0.0166845	-0.0362531	0.0869075	0.0908502	0.0529758	-0.0459698	0.0394036	0.0308785	-0.01639	-0.0438919	-0.0455489	-0.0138892	-0.0352548	-0.053409	-0.0513682	-0.0503459
M375T477	-0.014893	-0.0338201	-0.0310686	-0.0281465	-0.0302554	0.0103122	-0.0257785	-0.0221724	0.03483	-0.0186615	0.25112	0.0432723	0.02693	0.00993184	-0.0260374	0.0518665	-0.0332624	-0.0391443	0.0303115	-0.0250715	-0.0379987	-0.0588636	-0.0442927	-0.00511453	0.00675896	0.00158045	0.00766685
M760T176	0.0670233	-0.0353313	-0.022326	-0.00748427	0.0174157	-0.0368875	-0.0513111	0.0787616	-0.0551694	0.105709	0.0361739	0.0685407	-0.0764258	0.0132602	0.115506	0.193269	-0.0134294	-0.0949788	0.0747301	-0.0207192	-0.0731424	-0.115226	-0.00923269	0.0186204	-0.0613202	-0.0577517	-0.0582741
M221T43	0.157127	0.155545	-0.0113085	-0.189419	-0.104454	0.206589	-0.175721	-0.184955	0.00116242	-0.187541	-0.184815	-0.109477	-0.158888	0.00871593	-0.18204	-0.0059414	-0.0257301	0.523512	0.324653	0.136089	0.133625	-0.133322	-0.180903	0.204422	0.00269515	-0.0255572	0.00593688
M752T339	0.01459	-0.0156719	0.000761027	-0.0233812	-0.0240788	0.00739793	-0.00910832	-0.00192176	-0.0196191	-0.0133106	-0.000696453	-0.00764672	-0.00130305	-0.00206392	-0.0146682	-0.000422534	-0.0121925	0.0267448	-0.00994885	0.0150743	0.00284955	-0.00406037	-0.0120881	0.0280836	0.0259607	0.0248632	0.0258574
M595T508_2	-0.0269489	-0.00731041	-0.0462622	-0.0657167	0.0786871	0.00905854	0.0467843	0.0146192	-0.000559086	0.0510748	0.114344	0.0280084	0.011249	0.00323032	-0.00873266	0.0435378	-0.0253083	0.0108808	-0.024878	0.04258	-0.0348191	-0.0476547	-0.0504994	-0.0191608	-0.0310185	-0.0351755	-0.0300105
M966T351	-0.000734696	0.00528871	0.013969	-0.0149965	0.0198057	-0.0278426	0.0157322	-0.0122756	0.00115289	-0.0109724	0.0366361	0.0165105	0.0178656	0.0538518	0.00468075	-0.00251139	-0.00145785	0.00242448	-0.0156842	0.00736332	-0.0277378	-0.0159444	-0.0361999	0.0216461	-0.0180175	-0.0173611	-0.0151912
M223T43	0.00681921	-0.0464522	-0.0683064	-0.0195628	-0.0706339	0.023419	0.0964126	0.0588288	-0.0710415	0.0517445	0.0626125	0.161611	-0.0170584	0.0348976	0.143005	0.0607063	-0.0221354	-0.0377035	-0.0312618	-0.147275	-0.161293	-0.0500485	0.0354185	0.145488	-0.0507249	-0.0364382	-0.0510289
M370T287	0.0226106	0.0650891	-0.0328599	-0.036836	-0.0142543	0.0339073	0.0396049	0.0248745	-0.00461021	0.0110345	0.00574537	-0.0171143	-0.0160148	0.046652	0.0180621	0.0381888	-0.0489647	-0.0347188	-0.0351764	-0.0124982	0.0176506	-0.0401055	0.0106237	-0.0419476	-0.00174759	-0.00222658	0.00503125
M830T323	0.0171626	0.0258373	0.0360972	0.00417738	-0.017769	0.0117389	0.0227628	0.00118556	-0.0527525	0.0242645	-0.0307379	-0.012532	-0.0272968	-0.023048	-0.01123	-0.00581967	-0.00199247	0.0102437	-0.00610564	0.029168	0.0400225	0.00172886	-0.0067095	0.021828	-0.014646	-0.0148176	-0.0207605
M464T344	0.0322239	-0.000383684	-0.00989229	-0.0199915	0.0486348	0.00649044	0.00745502	0.0121874	-0.00402853	-0.0487513	0.0069845	-0.0118165	-0.0441777	-0.025483	-0.0268325	0.00704295	-0.0176468	0.0526687	0.0518875	0.0587628	-0.0308727	-0.0134953	-0.0392044	0.0717182	-0.0211764	-0.0210515	-0.0212521
M670T351	-0.0237577	0.0765316	-0.0317241	-0.0185893	0.0562117	-0.00941223	-0.00933708	-0.0102938	-0.00967946	0.00730487	0.0300608	0.0760468	0.0518514	0.000115921	0.0153956	-0.00497103	-0.0215931	-0.0149137	0.000770213	-0.0180655	-0.0461208	0.00257935	-0.0512671	0.00193233	-0.0164359	-0.0162727	-0.0163671
M666T260	0.0113286	-0.0163507	0.00590567	-0.0042003	-0.0309005	0.00307559	-0.00469713	0.032872	-0.00879606	0.0102119	0.00649132	0.0105809	-0.0036807	0.00401844	0.0111992	0.0120077	-0.0173821	0.00096252	-0.00535778	0.0170107	-0.015811	-0.0201857	-0.0113836	0.0235296	-0.00515021	-0.00116687	-0.00413154
M297T275	-0.318573	-0.316555	-0.136505	0.680268	-0.323382	-0.335231	-0.336469	-0.303252	0.0244583	-0.254293	-0.330446	-0.329319	-0.305203	-0.333054	-0.364178	-0.329385	1.09234	0.751852	-0.368695	1.50131	-0.063828	0.40151	-0.328183	0.766001	-0.0457927	-0.0452803	-0.0501171
M314T257	0.0633639	0.0334001	0.240401	-0.0441654	0.0141555	0.0220243	-0.0301733	-0.0214368	0.0121482	-0.0324652	-0.0626888	-0.0612311	-0.0583861	-0.048173	-0.0252306	-0.0540804	0.0225993	0.0580595	-0.0726295	-0.00258829	0.109015	0.00547947	-0.0612033	-0.0118973	0.0010152	0.00117827	0.0035101
M249T287	-0.0519414	0.0069933	-0.0231845	-0.026924	-0.000629804	-0.00750643	0.0417504	0.0412137	0.0609218	0.0653026	0.00563553	0.0689625	0.0389797	-0.0162196	-0.0420695	0.0140831	-0.00107154	-0.0122683	0.0282092	0.00720036	-0.0266809	-0.0520238	-0.0410743	-0.0344685	-0.0149493	-0.0148548	-0.0133856
M295T44	0.00792013	0.392291	0.043236	0.244592	0.0573253	0.030816	-0.134709	-0.141721	-0.138359	0.157727	-0.066226	-0.195442	-0.14617	-0.159363	-0.162793	-0.163022	-0.00892961	0.1214	0.0424891	0.30008	-0.112474	-0.0473184	-0.0307449	0.0836124	-0.00395105	-0.00352037	0.0332535
M647T352	-0.00864369	0.0625173	-0.0267264	0.0111998	0.0323225	-0.0383682	-0.00353478	0.0107527	-0.0179295	0.0305577	0.036074	0.0685652	0.0450171	-0.0303123	0.0247321	0.0120911	-0.0258056	0.00973752	-0.0158476	-0.0201389	-0.0370871	-0.00184402	-0.0222666	0.00474145	-0.0389412	-0.0306844	-0.0301781
M391T296	0.540972	0.114561	0.616072	-0.396047	-0.247852	0.449228	-0.611819	-0.434153	-0.281358	-0.744066	-0.172986	-0.316453	-0.299839	-0.412581	0.24534	-0.154779	-0.140885	0.789431	-0.572313	-0.127464	0.877316	0.116016	-0.276821	0.391352	0.357146	0.337599	0.354382
M548T277	0.0468502	0.0671687	0.0879389	0.0387583	-0.0105112	0.0646809	-0.0295049	-0.0400071	-0.00081329	-0.0247603	-0.0325137	-0.030257	-0.0257238	-0.0191286	-0.0263334	-0.0376741	-0.000694575	0.0111532	-0.0308296	-0.0221974	0.0670605	-0.00332325	-0.000371411	0.00309298	-0.0167771	-0.0167092	-0.0185736
M650T166	-0.012702	0.0278502	0.00801326	0.107494	0.0201144	-0.0158228	0.0193671	-0.00969192	-0.03784	-0.0264831	-0.0493534	-0.0104081	-0.0277535	-0.0337894	-0.0506262	-0.0486937	0.0850028	0.0825901	-0.029528	0.0769071	-0.0228663	0.00705636	-0.0674883	0.0852662	-0.0238108	-0.0237948	-0.0290091
M674T42	0.101229	-0.0141742	0.121365	-0.0120847	-0.0357477	0.0552242	-0.000881215	-0.0106645	-0.0347955	0.0238268	-0.0915253	-0.119169	-0.0972337	0.0404102	-0.0407045	-0.112681	-0.0299354	0.0799951	-0.0560871	0.0279103	-0.0791532	-0.0156628	0.0199532	0.0679998	0.071475	0.064817	0.076294
M737T463_3	0.00659209	-0.0283926	-0.0290614	-0.0055601	-0.037758	0.0549861	0.0688091	0.0207471	-0.0225999	-0.00349596	-0.0310262	0.0456931	-0.021288	-0.0410754	-0.0262213	-0.0305428	0.0179688	0.0218454	-0.0117661	0.0103054	-0.00747369	0.0475751	-0.0165974	0.054738	-0.0187273	-0.000213807	-0.0174601
M216T457_1	0.00818754	0.0252323	0.0585552	-0.00636139	0.006761	0.000981885	0.0550346	-0.00922971	-0.0590888	-0.0574603	-0.0314308	-0.0205805	-0.0472455	-0.0208735	-0.0110569	-0.0363282	0.00186003	0.0713484	0.155026	0.0437091	0.0313638	-0.0463972	-0.0557568	0.00879574	-0.0243841	-0.0242623	-0.0163996
M142T38	-0.0838559	0.0853083	-0.0151116	-0.0394834	-0.0291609	0.0606552	0.100113	-0.0239605	-0.0118621	0.154585	0.0543784	0.202581	-0.0772338	0.0320874	0.127391	-0.0342077	-0.0981362	-0.045004	-0.0815389	0.0370595	-0.0779291	-0.0997782	0.119593	-0.0558267	-0.0714831	-0.0653935	-0.0637848
M534T391	0.0178169	-0.0254922	0.000884451	0.000281218	-0.0257753	0.0858129	-0.028622	-0.0114655	-0.0380742	-0.0409605	-0.00954553	0.00878841	-0.0233467	-0.0129353	0.0053372	-0.0544543	0.0274093	0.0380539	-0.0169118	-0.0192964	0.0552241	-0.0177897	-0.0102869	0.0159136	0.0307968	0.0236908	0.0249468
M376T523	0.0334866	0.0231062	0.0101353	-0.0467654	0.0605367	0.017772	0.0711828	0.0296417	-0.0286751	-0.0579779	0.00445622	-0.0142447	-0.0666716	-0.029242	-0.023615	-0.00736725	-0.0212173	0.0542093	0.0410998	0.0673472	0.0316941	-0.0163761	-0.0448988	0.000443576	-0.0289062	-0.0324757	-0.0266784
M512T375_2	-0.027963	0.0104149	0.0506952	-0.025085	0.0283652	0.19754	0.0778819	0.020508	-0.0675678	-0.0698177	-0.0701735	-0.0309833	-0.0676865	-0.0442361	-0.0531445	-0.0605285	-0.0396995	0.271728	0.113989	0.0372973	-0.00610171	0.00150973	-0.119624	0.0198851	-0.0472075	-0.0472615	-0.0527346
M486T194	0.0286077	-0.0336454	-0.0343735	0.0398944	-0.0297572	0.00208161	0.0940806	0.0480276	0.0179972	-0.0131177	0.0503366	0.0681088	0.0255802	-0.0535743	0.0135783	-0.00830003	-0.0492243	-0.0300983	-0.0246915	-0.0354408	-0.0598802	-0.0156073	-0.0248439	0.041195	0.00187877	-0.012221	-0.00659144
M488T402	0.05333	0.0409001	0.0166096	-0.0328365	-0.00460415	0.0382894	0.0738625	-0.0110227	-0.0447623	-0.0491334	0.0365675	-0.0189346	-0.0194353	-0.0483618	-0.0229541	-0.0475726	0.0175507	-0.00110339	0.000353546	-0.0259234	0.0700183	-0.0186546	0.00175482	0.00593679	-0.00079803	-0.00391293	-0.00516327
M516T293	0.136645	0.0348055	0.0454789	-0.0488645	0.0543617	0.0498989	-0.0259753	-0.0106418	-0.0309488	-0.0821387	-0.0425601	-0.0557605	-0.0708818	-0.0593117	0.0485363	0.00974049	0.0406883	0.0395027	-0.0330588	0.0121805	0.0678346	-0.0270441	-0.0762491	0.0356323	-0.00394434	-0.00135926	-0.00656642
M381T405_2	-0.0235641	-0.0074683	0.0324454	0.0266452	-0.0339203	0.0465954	0.0189658	-0.0431056	0.0462606	0.00450462	0.0265804	0.0870502	0.0441953	0.0641127	-0.0224623	-0.0266608	-0.0119477	-0.0110511	0.0466581	-0.0567164	-0.0423014	-0.0522319	0.0223024	-0.014418	-0.0360203	-0.0429259	-0.0415219
M158T536	-0.0643703	0.0623413	-0.0960324	-0.109046	0.148661	-0.0316492	-0.0875883	-0.0565538	0.186827	0.0652975	-0.0696287	-0.0823495	0.160371	0.148034	0.115233	0.150361	0.0521968	0.0229057	-0.0967819	-0.065723	-0.0671169	-0.0957931	-0.170123	-0.061349	0.0146223	0.0149418	0.0123132
M766T488	-0.0177386	0.00580968	-0.00375691	-0.0363453	-0.0293396	-0.0267052	-0.00245216	0.0306254	0.0450067	0.0363179	0.00785143	0.0880006	0.00825589	0.0421159	-0.00946703	-0.0160858	-0.0917616	-0.0339098	-0.0283064	0.001113	-0.0133205	-0.0102202	-0.00567505	0.0735911	0.00316846	-0.0101303	-0.00664148
M245T459	0.0299056	0.0268156	0.0544266	-0.0223763	-0.0280577	-0.0153621	0.00901472	-0.020788	-0.0316978	-0.0681246	-0.0154556	-0.0425668	-0.0237378	-0.0235896	-0.0176365	-0.0158942	0.0257598	0.065534	0.150007	0.00552456	0.00869853	-0.0182593	-0.0553775	0.0285546	-0.00673348	-0.00751975	0.00893599
M200T299	0.166741	0.0936861	0.260904	0.141538	-0.0848997	0.111364	-0.0782643	-0.080066	-0.086906	-0.107483	-0.0482495	-0.0230095	-0.0899447	-0.109028	0.035811	-0.0401783	-0.0381603	0.043316	-0.100172	-0.0542197	0.190324	0.0244173	-0.0277097	0.0184062	-0.040649	-0.0471592	-0.0304082
M390T296_2	0.229338	0.0491378	0.260504	-0.167465	-0.112518	0.179572	-0.282374	-0.189404	-0.122847	-0.317503	-0.0876468	-0.124495	-0.129374	-0.201308	0.110562	-0.0957708	-0.0613168	0.382229	-0.254639	-0.0576743	0.335032	0.0400928	-0.143216	0.152892	0.194045	0.211005	0.203142
M401T290_2	0.00461251	0.0505312	0.0585274	-0.0384213	0.0626298	0.0548317	0.0336784	0.0121594	-0.0310895	-0.0755233	-0.0296876	-0.0165081	-0.0566569	-0.0205442	-0.0169405	-0.0120099	-0.000970418	0.0570224	0.0140959	0.0316175	0.0166458	-0.0361088	-0.0688095	-0.00266076	0.00192167	0.00775288	-9.60263e-05
M696T259	0.00569344	0.00633512	0.00249109	-0.0334742	0.00414902	0.00498179	-0.00758783	0.0100339	-0.0248678	-0.0283647	0.0011467	0.0184146	-0.0329359	-0.015969	-0.0161919	0.0116561	0.0198521	0.0182928	0.0163722	0.00461648	0.0363281	-0.0106077	-0.00170225	0.0194401	-0.00338912	-0.0027123	-0.0020009
M306T50	-0.0665802	-0.00867832	-0.0256866	-0.0895733	0.111174	0.0233912	0.228048	0.0391475	0.101517	0.00327053	0.0919536	0.0551952	-0.00904863	-0.0410938	0.186061	-0.00513037	-0.0713423	-0.032944	-0.0507516	-0.0777646	-0.052381	-0.0672778	0.0577484	-0.0531189	-0.0997932	-0.0735723	-0.072769
M367T377	-0.0444647	0.0202612	0.146941	-0.0212615	0.0400769	-0.0130187	0.0541599	0.00165083	-0.0842869	-0.106949	-0.0775982	-0.0591323	-0.0747498	-0.00629573	0.0412388	-0.0839072	0.0208953	0.0610974	0.130794	0.154048	0.0382163	0.046082	-0.152175	0.0382797	-0.0131275	-0.029505	-0.0272684
M925T256	-0.0378889	0.0336436	-0.0173438	-0.0675887	0.0648783	0.020734	0.0155567	-0.00663563	0.0475063	-0.0266823	0.00331404	0.0563429	0.0232835	0.0564995	0.0178962	0.0417302	0.0137606	-0.0285976	0.000224658	-0.0187826	-0.0123382	-0.0322412	-0.0568992	-0.00507018	-0.0312345	-0.0234695	-0.0305982
M514T449	0.0674112	0.052512	0.0897693	-0.0244711	-0.0107575	-0.0132022	-0.0708567	-0.0764548	-0.0443675	-0.0342158	-0.0312937	-0.0869086	-0.0221703	0.0153961	0.0164832	-0.0768496	0.093706	0.0552488	0.0153697	0.0754432	0.0117854	0.00442509	-0.0749968	0.0482819	0.00470157	0.00725156	0.00875946
M333T299	0.0972815	0.00603192	0.0193293	0.0399116	-0.0316444	0.00415991	-0.0539457	0.0170666	-0.0139795	-0.0370331	-0.0192752	0.00485958	-0.0319287	-0.0422154	-0.0194772	-0.0478078	-0.02203	0.0985406	-0.0158991	-0.0273248	0.0584148	-0.0134532	-0.0062589	0.0818743	-0.0145816	-0.0168824	-0.0137332
M454T292_2	0.00274701	0.0315184	0.0301684	-0.0509488	-0.000421875	0.0235636	-0.0199711	-0.000312835	0.00776502	-0.0371097	-0.0320199	-0.0192767	-0.0583382	-0.0117463	-0.0115671	-0.00262964	0.0095909	0.115348	-0.0330775	0.00586842	0.0511284	-0.0359326	0.00619925	0.0236026	0.00838073	-0.00128386	-0.00124493
M158T355	-0.0107413	0.0834651	-0.0384519	-0.0565828	0.103776	-0.0480595	0.0114022	0.054019	-0.000703177	0.0071718	0.0174549	0.0923717	-0.0205981	-0.046217	0.0220843	0.0177173	-0.0401689	-0.0242198	-0.0537971	-0.0326732	-0.00518823	-0.0337865	0.0154392	-0.013638	0.00436058	-0.0101884	0.00575238
M494T170	-0.00685409	-0.0185657	-0.0231578	-0.0539995	0.00907871	-0.0345155	0.102277	0.0239984	0.00570821	-0.00545618	0.0101744	0.0426388	-0.0114157	0.0472111	0.0127113	0.0459013	-0.0385961	-0.0091293	0.0314691	-0.0415408	-0.044791	-0.0282185	0.0373127	-0.000107559	-0.0172071	-0.0164571	-0.0184695
M156T294	-0.0457237	-0.0434067	-0.0456814	-0.0740652	0.0174174	-0.00712219	0.0636303	0.0456365	0.0196729	0.0371917	0.00766802	0.0259475	0.0403537	0.0322514	-0.0405341	0.0157856	5.59102e-05	-0.0361229	-0.00741816	-0.0420091	0.0119685	-0.0601267	-0.0101995	-0.00527091	0.0308763	0.0311792	0.0380457
M475T323	-0.0284739	-0.0829	0.0191574	0.032789	0.0646147	-0.0177591	-0.0220337	-0.0165249	-0.0332269	-0.0799182	-0.00900677	-0.0340878	-0.0659609	-0.0432049	-0.0200299	0.00456711	0.084798	0.0831461	0.0203544	0.0867452	0.0939989	-0.0251498	0.0373698	0.0141775	-0.0153978	-0.0246886	-0.0233549
M144T330	0.230239	0.112276	0.00681627	-0.0553882	0.00619853	-0.0183006	-0.0460529	-0.0512706	-0.0588125	-0.000876186	-0.0526295	-0.0129258	-0.0548516	-0.0545071	-0.0162529	-0.0316271	-0.0511423	0.0602445	-0.00421195	-0.0443341	-0.033139	0.0027312	0.167247	0.0180854	-0.00484105	-0.00873028	-0.00394456
M277T309	0.906416	-0.14322	1.3317	0.164848	-0.327583	0.361383	-0.35083	-0.323172	-0.312942	-0.354845	-0.259253	-0.327397	-0.296887	-0.320176	-0.228745	-0.263294	0.20943	0.246853	-0.350944	-0.283484	1.0978	-0.0276204	-0.349215	-0.0601603	0.0868846	0.0876157	0.0868399
M295T253	0.0623234	-0.0658835	-0.0516181	-0.090131	0.0241143	-0.0321207	-0.0222675	0.0327892	0.0123426	-0.0705898	0.0263107	0.0348627	0.080824	0.0987342	0.0305361	0.0239233	-0.0259709	0.0784412	-0.0512757	-0.0540906	-0.048819	-0.0692047	-0.074411	-0.0507886	0.0929341	0.0534971	0.0555382
M291T299	0.0835879	0.048159	0.127038	0.0717706	-0.0580458	0.0675203	-0.063386	-0.048616	-0.0423652	-0.0685187	-0.00928789	-0.010836	-0.040546	-0.0730618	0.0127674	-0.0311867	-0.0123173	0.0650749	-0.0630744	-0.0233282	0.105014	0.0146765	-0.0414963	0.0192376	-0.0073071	-0.0110785	-0.0103945
M615T31	0.0250788	0.14582	0.082356	0.116546	-0.0492415	-0.107368	-0.104778	-0.0568539	0.019176	-0.0900607	-0.128722	-0.102784	0.00770829	-0.130021	-0.125847	-0.143211	0.0551858	0.132339	-0.0662011	0.0661537	0.09962	0.217003	-0.0899018	-0.0993553	0.103182	0.117531	0.106646
M334T459	0.00196339	-0.0972153	-0.104589	-0.0620931	-0.0186745	-0.0499894	-0.0340325	0.0294099	0.078719	-0.0593684	0.151291	0.120084	0.0276681	0.159085	0.0175706	0.0577051	-0.0117331	0.0317314	0.051957	-0.0157676	-0.0494466	-0.0662618	0.0878737	-0.0508877	-0.0731471	-0.0504707	-0.0713812
M824T352	-0.00374239	0.0210084	-0.0024091	0.00933402	0.0162262	-0.0113734	0.00524193	0.0164553	-0.013929	0.0229905	0.0298332	0.0350273	-0.00401219	-0.0126856	0.00760281	0.019321	-0.0112271	0.00814043	-0.0242861	-0.00358052	-0.00136582	-0.0223343	-0.0277345	-0.00384876	-0.0155009	-0.0168306	-0.0163209
M86T50	-0.114091	-0.000665599	-0.159181	-0.181447	-0.0481942	-0.0243236	0.00187298	0.0883694	-0.00652886	0.453132	-0.0432915	0.41011	-0.0588228	0.00174126	0.284478	0.0966736	-0.16257	-0.0806326	0.0421108	0.0257992	-0.138706	-0.18766	0.243155	-0.113748	-0.103835	-0.103839	-0.119907
M991T514	0.0765984	0.033878	0.0268939	0.0267248	-0.0319007	0.0718973	-0.0299124	-0.028817	-0.0252719	-0.0347987	-0.00643173	-0.0126649	-0.0327559	-0.0375939	-0.0084675	-0.0151036	0.0105885	0.0619859	-0.0410616	-0.0273656	0.0414565	-3.1401e-05	-0.0264785	-0.0141968	0.0103924	0.00415316	0.00828317
M753T146	0.0808022	-0.00590567	0.0345972	-0.0979779	-0.139707	0.10474	-0.0569959	0.00147461	-0.15153	-0.130333	-0.0882014	-0.0112728	-0.0955471	-0.080959	-0.104909	-0.0725112	0.0138131	-0.0687743	0.14397	-0.0142369	0.0266227	-0.0749408	-0.128541	-0.0456697	0.321399	0.322323	0.31827
M340T34_1	0.23248	-0.0717612	-0.067186	0.0906181	-0.0755503	-0.0659394	-0.0599098	-0.0652049	-0.0734978	-0.116955	-0.0645146	-0.0862686	-0.0467679	-0.0794804	0.128955	-0.093876	0.0775094	0.146895	-0.0587432	-0.0774535	0.126897	0.0909573	-0.0839556	0.152506	0.0684326	0.0037486	0.068065
M835T188_1	-0.0613305	0.0569719	-0.0789748	-0.0196032	0.0377488	-0.0779187	-0.0445235	0.0994922	0.0254406	-0.0249113	0.106522	0.0101597	0.0815776	-0.0418674	-0.00328823	-0.0134793	-0.0349224	-0.0445767	0.00436934	-0.0577636	-0.0677855	-0.000442616	-0.0474737	-0.036191	0.0804404	0.0744511	0.0778787
M530T295	-0.0256749	-0.0394417	-0.0389876	-0.0382618	0.0366719	-0.0221764	0.070817	0.0290206	0.0219382	0.0166158	-0.00169126	0.0122483	0.0303036	0.042466	-0.0198092	0.00325832	-0.0161063	0.00322435	0.0102877	0.0280138	-0.0326276	-0.0323811	-0.019239	0.00182546	-0.00444759	-0.00832551	-0.00752102
M118T315	0.137398	0.0188343	-0.00430153	0.0204505	0.0967006	0.208503	-0.207224	-0.172486	-0.190285	-0.229476	-0.257293	-0.254466	-0.241654	-0.162305	-0.130125	-0.176189	-0.122838	0.150956	-0.192827	0.340253	-0.127976	0.563294	0.0434277	0.901479	0.00391098	-0.0106999	-0.00506062
M535T236	-0.00308258	0.00291045	-0.00338431	-0.00927496	-0.00385912	0.00117425	0.123531	-0.0220985	-0.0122887	-0.00339673	-0.0199031	-0.0354488	0.00280952	-0.00378351	-0.0380631	-0.0168917	0.0194259	0.0278409	-0.0239032	0.0229892	0.0151882	0.00305471	-0.0134086	0.00783033	-0.00489032	-0.00678128	-0.0062959
M505T539_2	0.0434645	0.0103272	0.248867	-0.143913	-0.136791	0.094682	0.106821	-0.0728932	-0.050982	-0.144972	-0.116613	0.0614227	-0.12334	-0.0649766	-0.0860089	0.00930797	0.0396096	0.103417	0.0571735	0.311835	0.330722	-0.104116	-0.205539	-0.0289308	-0.0487232	-0.0485079	-0.0413442
M140T221_1	-0.00529332	0.00165555	-0.0304138	-0.027841	0.0314753	-0.0229105	-0.0125025	0.0118849	-0.00529382	0.0441446	0.0163529	0.093427	-0.00275763	0.0244575	0.020325	0.0313127	-0.0275637	-0.0253119	0.0291093	0.0102748	-0.0253	-0.0543664	0.0369426	-0.0455242	-0.0226328	-0.0216158	-0.0220347
M181T329	0.114507	0.0920295	0.00511877	-0.0221341	-0.0216445	0.00570716	-0.0163225	-0.0123966	-0.0150075	-0.0115858	-0.0214521	-0.0114083	-0.025491	-0.00690968	-0.0116986	-0.00304407	-0.0146027	0.0366345	-0.0199525	0.0101937	-0.0159121	0.0102608	-0.0248253	0.0158316	-0.0110755	-0.0141362	-0.0106842
M104T266_2	2.37247	-1.27261	-2.75119	-3.64496	-0.436369	-1.2365	4.44481	1.31109	0.325348	1.90409	-0.740676	1.18387	0.145186	1.60901	0.467983	1.81891	-1.27752	-0.728878	0.864273	-1.15373	-0.282321	-2.7587	2.57338	0.33654	-1.01126	-0.99896	-1.06328
M329T306	0.0723879	0.018165	0.0610566	-0.0121079	-0.021892	0.1047	0.00450424	-0.00913021	0.00196331	-0.0758511	-0.00988237	-0.104103	-0.000518692	-0.0421053	-0.0775703	-0.0785776	0.0464404	0.0732663	-0.0325342	0.0262633	0.0559817	0.0470395	-0.112233	0.0655495	0.0039586	-0.00326949	-0.00150108
M289T39_2	-0.0779586	0.0502448	-0.09033	-0.0733921	0.0957662	0.0294933	0.0683172	-0.0580811	-0.0772178	0.0134342	-0.0407911	-0.157334	0.0588453	-0.0146529	-0.108722	0.0203484	-0.00857989	0.0244969	0.0342985	0.0332083	0.0405342	-0.00542291	0.0374591	0.101297	0.033165	0.0357473	0.0358274
M566T351	-0.00341986	-0.0100052	-0.0181013	-0.0352559	-0.0158821	-0.00356231	-0.00918084	0.016153	0.0122042	0.0153128	0.0136164	0.0235144	0.0503582	0.0219854	-0.00791355	0.0241898	-0.0146609	0.0272056	0.00220847	0.013914	-0.0454299	-0.0305668	-0.0281828	-0.0125192	0.00529499	0.00550863	0.00321457
M208T407	0.0321722	0.0197939	0.0383699	-0.00307421	0.0216954	0.0176086	0.0275354	0.0330047	-0.0247607	-0.0227845	-0.00470342	-0.023948	-0.0490778	-0.0176699	-0.00613629	0.0180896	-0.01623	0.0218022	-0.0032916	0.019763	0.0350084	-0.0108646	-0.00993846	0.0140114	-0.0401252	-0.0332403	-0.0330094
M691T305	-0.0263069	-0.0170656	-0.0327212	-0.0150007	0.0737278	-0.0222054	0.0111704	-0.012638	0.0326662	0.0372114	-0.0153208	-0.0115244	0.0178111	0.0546614	0.00537098	0.00797443	-0.0105094	0.0181484	0.0487858	0.00769563	-0.00980585	-0.027529	-0.00562345	-0.0326238	-0.0250999	-0.0250211	-0.0262279
M332T356	0.00384885	0.0496029	-0.0470693	-0.00351994	0.0781329	-0.0504581	0.0536158	0.0438528	-0.0343952	0.0435659	0.0571873	0.0863689	0.0262245	-0.0237019	-0.0135812	0.0564964	-0.0345613	0.022967	-0.0371222	-0.0204471	-0.0480528	-0.00849277	-0.060313	0.00657432	-0.0475967	-0.050719	-0.0484071
M260T179	-0.0552158	-0.0327791	-0.00831597	0.000512437	-0.0253836	-0.0406545	-0.0286214	-0.0510039	-0.0446264	-0.0423209	-0.0396804	-0.0194511	-0.0384411	-0.0360909	-0.0357253	-0.0449733	0.0939548	0.0502307	-0.0274431	0.0234329	-0.0166751	0.0833524	-0.0160418	0.308753	0.014458	0.0132024	0.0155467
M186T350	-0.00404208	0.0376034	-0.0253735	-0.0531968	0.0748037	-0.00291423	-0.0418179	0.0220646	0.00231994	0.0323477	0.0196768	0.0451134	0.0353694	0.0255984	0.016523	0.0309598	-0.0067676	-0.00325862	0.00683387	-0.0646483	-0.0354148	-0.0262002	-0.0379747	0.0197875	-0.0214942	-0.0261234	-0.0197752
M172T245	0.00495361	-0.0266762	-0.0101619	-0.0113955	-0.0236655	0.0309943	0.0298518	-0.0351781	-0.0214246	-0.00627482	-0.0235658	0.0136	-0.0389271	-0.0125282	0.00966244	-0.0241306	0.0265619	0.0288947	0.0172194	0.022891	0.0353968	0.0215014	0.00517414	0.0186591	-0.0218066	-0.00592473	-0.00370085
M908T533_2	0.00151408	-0.0201885	-0.0415906	-0.0368374	-0.0174987	0.0105275	-0.0553559	-0.0248613	0.0573701	0.0173026	0.0114498	0.0487845	0.00785475	-0.00308617	0.0355571	0.0851602	-0.0217343	-0.0273528	-0.00652926	-0.00409051	-0.0120181	-0.0150567	0.104631	-0.0252057	-0.0208107	-0.0242258	-0.0237096
M489T324	-0.0327805	-0.0351073	-0.0535303	-0.0541749	0.0367225	-0.0384669	0.0499944	0.0191414	-0.0206642	-0.0132554	-0.00182102	0.0407056	0.0248318	0.132635	0.0996943	0.0898555	-0.0127355	-0.0393133	-0.0163507	-0.0559503	-0.0527142	-0.0339105	0.100199	-0.0411832	-0.0311865	-0.0298823	-0.0307528
M440T338_2	-0.0162562	-0.000347997	0.0490518	-0.03202	-0.00948921	0.0217341	0.0772321	0.0146483	-0.0304022	-0.0285345	-0.0176301	-0.00184152	-0.0379489	-0.0104977	-0.0405724	-0.00222462	-0.0359568	0.0541651	0.0411565	0.0461354	0.00927694	-0.00977619	-0.0616422	0.0162151	-0.000972676	0.00639399	0.000104044
M330T297_2	-0.025645	0.00850017	-0.0182023	-0.0380568	-0.00959243	-0.0189384	0.00705379	0.0207506	0.0602704	0.102428	-0.017111	0.00983705	0.0562029	0.0476317	-0.0232848	-0.00168961	-0.00217199	-0.0338469	0.0187935	-0.0240522	-0.0381199	-0.0318856	0.0232408	-0.0257935	-0.011984	-0.0174401	-0.0168948
M518T351	0.000623244	-0.0374605	-0.0276941	-0.0141815	0.044293	-0.00313325	-0.00229753	-0.0130299	0.02181	0.0330075	0.0252913	0.0493913	0.0276407	0.026111	-0.0116745	0.00894295	-0.0156587	-0.0238492	0.00359129	-0.00798456	-0.0125134	0.00492342	-0.026058	-0.00796652	-0.0121472	-0.018657	-0.01132
M263T347	-0.0987477	-0.00437516	-0.080698	-0.0319482	0.0248368	0.0199905	0.0810005	-0.0472746	0.233028	0.14937	-0.0773899	0.0202304	0.075328	0.0992862	-0.01446	-0.0596927	0.0278443	-0.0348281	-0.0319064	-0.025194	-0.0343853	-0.0863697	0.0243125	-0.0759808	-0.0201229	-0.0165998	-0.0152539
M358T363	0.0245768	0.0604598	0.155494	-0.0249253	-0.00527816	0.0291261	0.0358583	-0.00534671	-0.0441272	-0.0522832	-0.0423491	-0.0131949	-0.0293167	0.000292288	0.000875158	-0.0378263	-0.0423656	0.0560891	-0.0147325	0.00700134	0.0524921	-0.0517954	0.0425565	-0.0183943	-0.0307892	-0.0302038	-0.0218932
M550T172	0.00111059	0.0164155	-0.0441051	-0.0448299	0.0285911	-0.0123976	0.00853445	0.0225583	0.00973744	0.0802434	0.0198169	0.0606928	0.0662828	-0.0129619	0.0110762	-0.000778132	-0.024831	0.00758733	-0.000399999	-0.0964718	0.00739874	-0.00713606	-0.0591838	0.00898137	-0.0146333	-0.0143496	-0.0169487
M576T157	0.0124322	-0.0581757	0.0739159	0.00220023	-0.00548003	0.0405414	0.00347476	-0.0168283	0.0228883	-0.0442596	-0.025343	-0.0140534	-0.0463953	-0.0568039	0.0124035	-0.0547379	0.0180882	-0.0250738	0.00818106	0.0241788	0.0634208	-0.00375727	-0.0207631	0.0125087	0.0245609	0.02568	0.0271966
M390T355_1	-0.00505981	0.0264796	-0.0138771	0.0109174	0.0450725	-0.018114	0.0167052	0.00572301	-0.00826139	0.00700857	0.021597	0.016165	0.00842545	-0.000206807	-0.0200599	0.0445305	-0.0171111	0.0112363	-0.0111494	-0.00696658	-0.0134295	-0.00867351	-0.0367545	-0.00264068	-0.0149564	-0.022181	-0.0144187
M348T154	0.0360696	0.0134044	0.182011	-0.0185245	-0.0555377	0.00603292	-0.0112199	0.107571	-0.0539188	0.00902827	-0.0205462	-0.0313837	-0.0322415	-0.0190244	-0.0311473	-0.0443209	0.0143269	0.00950225	-0.0113738	-0.00271803	0.0157471	-0.0617452	0.00268661	0.00885903	-0.00382685	-0.00434212	-0.00336762
M322T290	0.331343	-0.0700879	0.145024	-0.0562541	-0.0664024	0.0993332	-0.0929443	-0.0567023	-0.0823403	-0.0559082	-0.0714651	-0.080219	-0.0952865	-0.11668	0.00155161	-0.0309895	-0.0336475	0.261538	-0.0457276	-0.0959913	0.150011	0.0329088	-0.0541843	0.0294874	0.0186518	0.0188517	0.0161298
M263T461	0.0583636	0.0137045	-0.0547306	-0.0736224	-0.0377056	-0.0324825	0.0408457	0.109955	-0.0152941	0.0392583	-0.0246349	-0.013783	0.0352777	0.0624956	0.0479534	-0.00571504	-0.0379479	-0.0576585	0.0142855	0.00874387	-0.0195154	-0.0622175	-0.034978	-0.0290862	0.0262125	0.0259577	0.0163184
M530T254_1	0.00427243	0.00700608	0.00876572	-0.0105137	0.0257968	0.00200016	-0.00791909	-0.0118772	0.039736	0.0304547	-0.00122633	0.0791422	-0.00662604	0.00136257	0.0159517	0.0194855	0.00109965	-0.0343881	-0.00261202	-0.00306459	0.0148747	-0.0328212	-0.0313912	-0.0269602	-0.0290236	-0.0289475	-0.0225776
M589T158	0.00778633	0.0393923	-0.0355067	-0.0335083	-0.0050779	0.00737646	-0.00300447	-0.00593633	0.0113892	-0.0198156	0.000213254	0.0678754	0.0216132	-0.00173493	0.00951576	0.0673218	-0.0124098	0.0191034	-0.0280072	-0.000917224	0.00428569	-0.0297584	-0.0313466	-0.0154085	-0.00824026	-0.0129743	-0.0122262
M533T323_1	-0.00673145	-0.0146116	0.0206827	0.0132554	-0.0171077	0.0365385	0.00997741	-0.016262	0.0135513	-0.0383834	-0.0303238	-0.0284882	0.018647	-0.0417368	-0.017958	-0.0287391	-0.00584697	0.0315087	0.0127734	0.0397035	0.0610813	0.00523231	-0.0123576	0.0423005	-0.0147629	-0.0173951	-0.0145476
M668T352	0.0531826	0.00907454	-0.0117661	-0.0024819	0.00699215	-0.00716318	-0.0278409	0.0240342	-0.0057274	0.00839259	0.0135069	0.0229846	0.0210009	-0.0206272	0.00750454	0.0292476	-0.0173658	0.00560575	-0.00736698	-0.0114885	-0.0187368	0.00395074	-0.0304529	0.0105376	-0.0166097	-0.0207831	-0.0176045
M127T386	0.146027	0.0151375	0.0673909	0.0847381	-0.00967066	0.0786944	-0.0241396	-0.0401539	-0.0361444	-0.0244105	-0.0219417	-0.0318067	-0.023672	-0.0308123	-0.0250449	-0.0300712	0.00311459	0.00564294	-0.0202701	-0.0222376	0.0480104	-0.0199493	-0.0306275	-0.0177559	-0.010465	-0.010251	-0.0193318
M69T288	-0.0185165	0.0296637	0.00646206	0.00235269	-0.0720267	-0.0113706	0.0661586	-0.00986719	-0.0231175	-0.0563165	-0.0168924	0.00841546	-0.0373477	-0.0281387	0.0362447	0.000609472	0.0158328	0.109177	0.00243058	0.000220805	0.0858257	-0.0297503	0.00640792	-0.0464027	-0.00420648	-0.00343152	-0.012416
M245T324	-0.0618646	-0.0854257	-0.145319	-0.140833	0.0882305	-0.0771463	0.10104	0.0550011	-0.0383784	-0.0079378	0.00104163	0.0822102	0.0708366	0.219586	0.205482	0.179057	0.000425821	-0.0725276	0.0025357	-0.146297	-0.154407	-0.0587051	0.221263	-0.0719174	-0.0556127	-0.0521428	-0.0581975
M500T174_1	0.0147131	0.00950533	-0.0299609	-0.0323313	0.0257154	-0.012698	-0.0125054	-0.00461284	-0.0112433	0.00940504	0.0376203	0.0402979	0.0268869	-0.0050058	-0.0108632	0.0195056	-0.0203417	0.00153616	0.0221965	-0.0268861	-0.0415876	-0.00961855	0.0278019	-0.00232522	-0.00672649	-0.00218352	-0.00629412
M1081T357_2	0.0564605	0.0014335	0.00459649	-0.00552037	-0.0172873	0.0420784	-0.0338632	0.0118682	-0.0150467	-0.0429604	0.00935714	-0.0317573	-0.0236424	0.00654162	-0.0221479	-0.00916763	-0.012039	-0.00995831	0.0338404	0.0147905	-0.000206247	0.0343025	-0.0172876	0.0302392	-0.000604018	-0.00245664	-0.00156359
M192T352	-0.366271	-0.317584	-0.324296	-0.320383	-0.32138	-0.0777981	0.0218134	-0.129306	0.240538	2.05094	-0.174402	0.407746	1.14448	-0.311314	-0.273753	0.279773	-0.0146303	-0.202686	0.253944	-0.292462	-0.0129935	-0.342789	-0.412764	-0.321932	-0.0145745	-0.0852644	-0.082656
M563T425	0.0261366	-0.0267522	-0.0201752	-0.0338679	0.00209146	-0.0107426	0.00670221	0.00682751	0.0029406	-0.0127108	0.0186533	0.00385945	0.0063773	0.0114476	0.0516164	0.0147982	-0.019473	0.00767703	-0.00535788	-0.0127932	-0.0125376	0.00249936	-0.000946787	0.000994078	-0.00451043	-0.0043422	0.00158863
M225T350	-0.00751396	0.00908947	-0.0627235	-0.0805034	-0.0239059	-0.0120707	0.0389206	0.0190109	0.0262629	0.118212	0.0518564	0.106091	0.0228126	-0.00880747	-0.0541927	0.083661	-0.0392835	-0.0655006	0.0272249	-0.0435565	-0.0617718	-0.0556378	0.165268	-0.0297278	-0.0519112	-0.0361573	-0.0351459
M841T139	-0.08655	-0.0470889	-0.105208	0.00538172	0.0931383	-0.11199	0.0258245	0.185684	0.00273809	-0.0551509	0.213218	0.0650741	0.0411997	-0.0682683	0.0660155	0.0138957	-0.0613932	-0.0789166	0.0196965	-0.127421	-0.105657	-5.93937e-06	-0.117275	-0.127995	0.120699	0.137665	0.10269
M351T28	-0.0536325	-0.0849653	-0.100706	-0.110717	-0.111899	-0.0805129	-0.0933472	-0.0933275	0.256252	0.702954	-0.0868137	-0.0484991	0.225957	0.246302	-0.100865	0.219797	-0.0719907	-0.08746	-0.0748483	-0.0784788	-0.114593	-0.0721619	-0.0680767	-0.069555	-0.0164364	-0.016246	-0.0161297
M118T240	0.321677	-0.0805068	-0.0990077	-0.0943582	0.231918	-0.0952594	-0.104559	-0.103232	-0.0877379	-0.0765007	0.410823	0.325268	-0.064241	-0.0935308	0.334144	0.290258	-0.0860438	-0.0699245	-0.101118	-0.0895128	-0.0961073	-0.0827474	-0.1063	-0.086499	-0.0999357	-0.0997738	-0.0971916
M628T351	0.00769636	0.0368796	-0.0278592	-0.0126116	0.00592227	-0.0164328	-0.00927363	0.0313979	-0.00615078	0.0120788	0.0100455	0.0705994	0.00998719	0.0389049	0.00132007	-0.00347917	-0.00486239	-0.00320509	-0.0127702	-0.000273524	-0.0343126	-0.00424831	-0.0188465	-0.0549774	-0.00548231	-0.00693493	-0.00311177
M131T352	-0.0162897	0.0456158	-0.0217996	-0.0283757	0.037197	-0.0352664	0.00898338	0.00499909	0.0116168	0.0469015	0.0392985	0.0444371	0.0544996	-0.00639167	0.00341846	0.0243957	-0.0290184	-0.00940909	-0.0143631	-0.0300641	-0.0431564	0.0171223	-0.0402175	0.00904427	-0.0262221	-0.0242081	-0.0227477
M95T236	0.000717993	-0.0150042	-0.0153399	-0.0227326	-0.0162897	-0.0417334	0.244713	-0.030701	-0.002884	-0.00226201	-0.0625182	-0.0442404	0.000643346	-0.0111946	-0.0448246	-0.0450746	0.0603903	0.0575224	-0.0451041	0.0437514	0.0320774	-0.0209146	0.0289544	0.00316829	-0.017198	-0.0170158	-0.0169073
M279T100	0.228175	0.103463	0.467796	-0.0858058	-0.0563332	-0.0227791	-0.0544736	-0.0217428	-0.0983699	-0.000650773	-0.148249	-0.0321231	0.0143497	-0.054631	-0.107869	-0.12476	0.0534865	0.0414745	-0.0471434	-0.0203594	0.0709282	0.0129082	-0.045663	0.0390186	-0.0420668	-0.0422568	-0.0263224
M252T402	0.114437	0.105903	0.0971058	-0.0540958	-0.022408	0.0860722	0.105928	-0.039804	-0.066184	-0.0675151	-0.0960682	-0.0499674	-0.101039	-0.106104	0.0160899	-0.0981825	0.0238893	-0.00577275	-0.0242966	-0.0631602	0.226536	-0.0366569	0.0435678	0.00722836	0.00192389	0.00217109	0.000402277
M200T34_2	-0.0185471	-0.0124852	-0.0304543	-0.0842514	-0.0459609	-0.0376464	-0.0152473	0.0636843	0.0207166	-0.0269746	-0.0233073	0.00075117	-0.0140585	-0.0625564	0.0157999	-0.0091128	0.0356927	0.0733709	0.0586352	0.118049	0.0196813	0.0211328	0.00238835	0.0239287	-0.0295746	-0.0300579	-0.0135964
M960T498	-0.0597556	-0.017224	-0.0266159	-0.0449573	-0.018108	0.0416323	0.129084	0.0211421	0.0623843	0.0577011	0.0738262	0.0148349	0.0151414	-0.0293922	0.0249816	0.0410302	0.00448696	0.00559521	0.0308562	-0.0259858	-0.0745313	-0.0352348	-0.0574412	0.0306126	-0.0572085	-0.0576087	-0.0492454
M440T356	-0.0132596	-0.0243548	-0.0346451	-0.0306989	0.0115622	-0.023165	-0.00181748	0.0258917	-0.0130397	0.0180333	0.0157912	0.0233673	0.000819149	0.0202437	0.0426596	0.0282689	-0.010848	-0.00991374	0.0299069	-0.0296654	-0.0389456	-0.0161554	0.0321694	0.00166689	-0.00139364	-0.00183525	-0.000642416
M283T324_2	-0.128639	-0.165609	-0.313455	-0.29292	0.254067	-0.154435	0.264851	0.0937064	-0.051293	0.0288689	0.020861	0.13122	0.189537	0.398024	0.372069	0.325602	0.055971	-0.145698	0.00873413	-0.321196	-0.331166	-0.10993	0.446024	-0.139706	-0.144358	-0.146994	-0.144137
M687T235	-0.0415031	0.0386628	0.00566509	-0.0651202	0.0379576	0.0778697	0.00397525	-0.0337766	-0.0328442	-0.0597355	-0.052614	-0.0639756	-0.0134779	-0.0432205	-0.0333528	-0.0796193	0.023053	0.00423846	-0.0524694	-0.0609859	0.0598311	0.16443	-0.0541556	0.213087	0.0209492	0.0179333	0.019198
M218T344	0.0196381	-0.0147525	-0.0127496	-0.0250217	-0.0132269	0.00100041	-0.00899488	-0.00682175	0.00914001	-0.00587776	-0.000944054	-0.000570204	0.0257907	0.0378478	-8.25629e-05	0.0355202	-0.0304715	0.00776383	-0.00942208	0.00520344	0.00712993	-0.0232535	-0.0188361	-0.0104733	0.0107783	0.0093279	0.0123578
M85T352	0.00817106	0.0545025	-0.0373694	-0.0243125	0.0248441	-0.0353679	-0.00754887	0.0206497	-0.0313121	0.044989	0.0704495	0.059935	0.0295419	0.011269	0.00793803	0.0438878	-0.0518912	0.0359521	0.00526686	-0.0291417	-0.0555384	0.00338485	-0.0846692	0.0160849	-0.0307009	-0.0208015	-0.0282128
M654T186	-0.0160883	0.0310917	-0.0421342	-0.0661531	-0.0155248	-0.0125056	0.028028	0.0445838	0.0505728	0.0227088	0.0161264	0.0199971	0.071144	-0.00454144	-0.02084	0.00280562	-0.0202684	-0.0139345	0.00259569	0.00552793	-0.0219059	-0.0344454	-0.00671123	-0.00826058	0.00430695	-0.00839256	-0.00778273
M499T146	0.0381731	0.0937646	0.0764244	-0.24103	0.0205841	-0.0608948	-0.158451	0.060983	-0.00515342	0.0997962	-0.0548685	-0.0101394	0.0996376	0.212924	0.0938189	0.164766	-0.0989137	0.0614263	-0.197933	-0.140366	0.0648712	-0.21305	-0.0978147	0.0824823	0.0306725	0.0368156	0.0414747
M618T415	0.0310881	0.0591573	0.0504766	-0.0658825	0.0456587	0.123556	0.0273672	-0.022043	-0.0264885	-0.0723594	-0.0116545	-0.0758097	-0.0525914	-0.0499237	0.0189656	-0.00208019	0.0117524	0.0273942	-0.0417578	0.0437241	0.121742	-0.0504363	-0.0937433	0.0234924	-0.00821599	-0.0064045	-0.00498381
M548T351	0.0589403	0.00275241	-0.0182838	-0.0207669	0.0164699	-0.0354133	-0.0154291	0.0253528	-0.0124278	0.0026406	0.020236	0.0534038	0.0328377	0.0159961	0.018705	0.0037356	-0.0207628	-0.02733	0.00445623	-0.0207447	-0.016459	-0.0215164	-0.0292175	-0.00579118	-0.00339275	-0.00320581	-0.00478554
M76T330	0.145558	0.00978963	-0.0159231	-0.0213135	-0.0656747	0.101147	-0.00700242	0.0251552	-0.0334748	-0.0412537	-0.0160563	-0.0693547	-0.0358481	-0.0226367	-0.0473476	0.0317335	-0.0387562	-0.00966755	0.00205432	0.0338008	-0.0162595	-0.0254088	0.094577	0.106406	-0.0233572	-0.0235053	-0.037381
M483T166	0.0351391	0.015603	0.0668997	0.022073	-0.0148761	0.00472852	0.0167146	-0.0113865	-0.0444116	-0.05228	-0.0314157	-0.0675147	-0.00480627	-0.0597042	0.0259831	-0.0287426	0.00274594	0.0139204	-0.0648471	0.0176021	0.112646	0.0324149	-0.0079377	0.0387544	-0.000733767	-0.00143093	-0.0151372
M550T438	0.356135	-0.279139	-0.213814	-0.232922	0.0566024	-0.0150224	0.116417	0.126123	0.0743365	-0.214071	0.32237	-0.0456545	-0.0914832	0.119433	0.564744	0.177964	-0.212104	0.136797	-0.0111646	-0.124834	-0.194088	-0.167123	-0.0720745	-0.0624884	-0.0388278	-0.0380796	-0.0380324
M326T244	-0.124004	-0.0616667	-0.105522	-0.0195572	0.0485247	-0.0835421	0.252324	0.0523001	-0.00326605	0.0434143	0.261608	0.164297	0.159485	-0.0237317	-0.0386464	-0.0187425	-0.0385832	-0.102553	0.0980231	-0.0639575	-0.102107	-0.0323334	-0.130287	-0.0462534	-0.0284562	-0.0292879	-0.027479
M103T299	-0.243865	0.177478	-0.34522	0.068968	-0.0143775	-0.0816407	0.184796	0.0488886	0.213457	0.298792	0.0375146	0.292581	0.403658	-0.0456063	-0.274044	-0.00257506	-0.00204546	-0.119942	0.186567	-0.00766857	-0.126435	-0.224607	-0.294301	-0.19771	0.023997	0.019913	0.0234282
M635T352	-0.0160523	0.0513702	-0.0386067	-0.0200593	0.0519709	-0.0416776	-0.00455233	-0.00057102	-0.0444099	0.042373	0.0684575	0.0914893	0.0691785	-0.0274804	0.0306178	0.0167223	-0.0441359	0.0212756	-0.0145954	-0.0412724	-0.0810068	0.0102755	-0.0686363	0.0128237	0.00430535	-0.0147004	-0.0131029
M219T274	0.0170708	0.00117363	0.00151433	0.00711983	-0.00807792	0.0386539	-0.00349881	-0.034214	-0.0133854	0.0183287	-0.0314256	-0.0115333	-0.00628058	-0.0052918	0.00304323	-0.0116779	-0.0242456	0.0236768	0.0064934	0.000341723	0.0458248	0.0173584	0.0681891	0.0164606	-0.046202	-0.0262045	-0.0432119
M372T38	0.00124976	0.258306	-0.293495	-0.140431	-0.00150646	0.49464	0.17837	0.276223	-0.17391	-0.210687	0.22369	-0.142333	-0.0673733	-0.117898	0.451728	0.231362	-0.354946	-0.171862	-0.251599	-0.364616	-0.0681129	0.0267048	-0.0634545	-0.135927	0.145822	0.131669	0.138387
M330T432	0.131972	0.0454604	-0.0142296	-0.068528	-0.0434123	0.05199	0.00256071	-0.0477972	-0.0949578	-0.0916852	-0.0636589	-0.0448642	-0.0522155	-0.10075	0.0764777	-0.0402934	-0.0308897	0.0414178	0.0375313	-0.0681971	0.000816297	0.00384156	0.0548271	0.0734655	0.0743952	0.0867401	0.0799834
M530T484	-0.00450837	-0.00965836	-0.041857	0.00178422	0.0338725	0.0212183	-0.0230146	0.019229	0.0024595	0.00893183	-0.000824833	0.00642253	0.0269721	-0.0313775	0.0675721	0.0555424	-0.03085	-0.0184185	0.00899407	-0.0082679	-0.0349422	0.00254228	-0.0432696	0.0257356	-0.0135557	-0.0075836	-0.0131483
M69T39	0.0128582	-0.0783702	0.05729	-0.0915169	-0.0718603	0.0404985	0.154215	0.0353273	-0.0645287	0.0513371	0.0864982	0.101941	-0.0130775	-0.0103136	0.0469146	0.0751859	-0.11172	-0.0262278	0.0399644	0.0332707	0.0259735	-0.0947258	-0.0170873	-0.125167	-0.0339606	-0.0132282	-0.00949092
M454T355	-0.012455	0.0395363	-0.0121262	0.00116157	0.00320368	-0.00928492	0.0253692	0.0252521	-0.0181351	0.0243862	0.0232618	0.0543336	0.00883095	0.0135359	-0.00196167	0.00245064	-0.0242456	0.0151084	-0.0322068	-0.0091296	-0.0267542	-0.000311634	-0.0305925	0.0117627	-0.0231447	-0.025906	-0.0219392
M314T252	-0.013441	0.00903157	-0.0144455	-0.0569224	0.00486044	0.0483447	0.110926	0.0437967	0.0180148	0.015989	-0.00447032	0.0199243	0.0195313	0.0260712	0.0291677	-0.0400908	0.0163179	0.0175697	-0.0446148	-0.00634537	-0.0106964	-0.0354575	-0.0531705	-0.0284616	-0.0365106	-0.0180652	-0.0168535
M248T350	-0.0153428	0.00243208	-0.0206383	-0.0417725	0.0128365	0.00127853	-0.0119679	0.0268361	0.0143899	-0.00798326	0.0171133	0.0656744	0.033175	0.0214365	0.0207908	0.015766	0.00277296	0.0137215	-0.0520436	-0.031665	-0.0119514	-0.0205991	-0.0639187	0.00243195	0.00623671	0.0131485	0.00784192
M283T176	-0.0636087	-0.035596	-0.0969511	-0.0457686	-0.0148129	-0.0549082	0.0289159	0.187424	0.078313	0.0355111	0.112871	0.07722	0.0141828	0.0287762	-0.0263473	0.0133822	-0.0339191	-0.0813181	0.00783107	0.0807053	-0.0565052	-0.067941	-0.0516628	0.0237713	-0.0327461	-0.0142774	-0.012541
M561T246	-0.05288	-0.0601034	-0.0219588	0.0698184	0.049575	0.000462125	0.0877719	-0.00165695	-0.0340553	-0.0143604	-0.0688566	-0.0133861	0.00779935	-0.0221717	-0.0126283	-0.0578529	0.0122231	0.0141953	0.100443	0.0329553	-0.0337952	0.0256393	-0.0107771	-0.0287379	0.01825	0.00697548	0.00711258
M410T352_1	-0.0343075	0.0470783	-0.0177811	-0.0116888	0.046812	0.0500469	-0.0386901	-0.00739844	-0.00219766	0.00876224	0.00584577	0.0597399	0.0421004	-0.00220884	0.0135933	0.00562287	-0.0171118	0.000768202	-0.000917659	-0.0147571	0.00859567	-0.00950533	-0.0303428	-0.0192104	-0.0289234	-0.0253001	-0.0286244
M219T424	-0.0250722	0.0487591	-0.0249118	-0.0182454	0.0629145	0.0706738	0.00312716	-0.0262816	-0.0267145	0.080453	-0.00334317	-0.0241302	-0.0113251	0.020576	0.00616853	0.0385596	-0.0417499	-0.0232182	-0.0116404	-0.0306158	-0.0303908	-1.48965e-05	0.010007	0.000352512	-0.0196587	-0.0038585	-0.0204199
M361T159_2	0.0508618	-0.0497825	0.191908	-0.111046	-0.0922178	0.221829	0.00501937	-0.0475144	-0.0419525	-0.0464687	-0.02053	-0.110484	-0.107365	-0.0246726	0.0422241	-0.0366214	-0.0468501	0.0592978	-0.0129335	0.0024527	0.214162	-0.118034	0.0414585	0.024943	0.0150981	-0.00255228	-0.00022919
M341T352	0.0453701	0.00988898	-0.114076	-0.116378	1.96972e-05	-0.0876039	0.0152185	0.0700314	-0.112589	0.0810551	0.135175	0.100115	0.0838333	0.0169222	0.0979693	0.0808206	-0.120568	0.057171	-0.00691718	-0.083362	-0.134143	-0.0141876	-0.137965	0.0575101	0.0289987	0.0204483	0.0272437
M474T424	0.0137184	0.0251183	0.0721436	-0.0569512	0.0257665	0.0636121	-0.0260084	0.0463563	-0.0656461	-0.081474	-0.038786	-0.0292009	-0.0745796	-0.0169232	-0.0675158	-0.00758338	-0.00668749	0.0525074	0.201369	-0.0583859	0.114623	-0.00115647	-0.123608	0.0459653	0.00580856	-0.00701583	-0.005467
M1017T388	0.0437186	0.0169874	0.00873755	-0.0427678	-0.0318799	-0.00635088	0.0737019	-0.0246492	-0.0157368	0.00415914	-0.0389183	-0.0188298	-0.00794836	-0.0322867	-0.0232825	-0.0261112	0.00719525	0.0451301	0.00477829	-0.0212983	0.0187911	-0.0148714	0.0219951	0.0066633	0.0144646	0.0146466	0.0239622
M545T420_1	-0.0448225	0.0170595	-0.0185775	-0.0358101	0.0482115	-0.0222621	-0.0463206	-0.0314968	0.00846582	0.12251	-0.0132484	0.117632	-0.0141828	-0.0286019	0.0759081	0.00266504	-0.0430227	-0.00159966	-0.0574864	-0.0197322	0.0481496	-0.0622722	0.033233	-0.019824	-0.0044093	-0.0043217	-0.00584323
M381T425	0.0825608	0.0166887	0.013894	-0.0770835	-0.0494947	-0.00917411	-0.00420571	-0.0521129	-0.046431	-0.0206315	-0.020672	-0.00424748	-0.0301161	-0.0725848	0.0230088	-0.0776965	-0.00303222	0.0075819	-0.0520837	0.0106571	0.046805	-0.0105322	0.121224	0.0175397	0.0636913	0.063969	0.0624777
M466T517	0.0709353	0.0893654	-0.108569	-0.122252	0.105564	-0.121013	-0.115165	0.0895321	0.0814374	-0.124637	0.163974	0.218198	-0.0435579	0.0298546	0.137991	0.175942	-0.0337085	0.0831878	-0.114182	0.0507373	-0.1163	-0.120931	-0.126151	-0.109716	-0.0136782	-0.01347	-0.0133884
M357T173	-0.0126186	-0.0184652	0.0013646	-0.0484092	-0.00618813	-0.0248169	0.0345242	0.0194365	0.00778342	0.0702024	0.0340838	0.0408743	-0.00433107	-0.0113091	0.0271402	0.0493026	-0.0253474	0.0103517	0.0223787	-0.0103999	-0.0170554	-0.0289293	0.00629646	-0.0393438	-0.0270071	-0.0265347	-0.0229831
M427T169_1	-0.0549841	-0.00525257	-0.0660827	-0.00600575	0.053071	0.0106713	0.0193152	-0.00979012	0.0366957	-0.0173992	0.0170238	0.00887725	-0.00312535	0.0399259	0.0506703	0.0134165	-0.0409186	-0.0408154	-0.00234677	-0.011891	-0.0390708	0.0280911	0.0325575	-0.0295242	0.00412486	0.0107752	0.00199085
M112T236_2	0.238758	-0.207733	-0.0616909	0.212101	-0.247659	-0.156851	2.56513	-0.458579	-0.0608819	-0.0433206	-0.311677	-0.466856	-0.142555	-0.0609595	-0.559318	-0.457433	0.396028	0.449754	-0.387713	0.449497	0.224758	-0.00106824	-0.452187	0.175309	-0.211067	-0.21006	-0.213731
M120T313	-1.85234	-0.509039	-2.46294	-0.651177	-0.431815	-0.846344	2.09053	1.18253	0.844545	2.87999	0.684444	2.21624	2.4096	-0.18238	-2.09867	1.07521	0.633686	-0.328441	1.57517	0.0409235	-1.27736	-2.04367	-1.82169	-1.36915	0.0795905	0.0395741	0.122993
M844T340	0.0484864	-0.00447351	0.0517555	-0.0408331	0.0221748	0.0416249	-0.00503858	-0.00826266	-0.0017308	-0.0377063	-0.00770996	-0.0107817	-0.0415296	-0.012748	-0.0405219	-0.012876	-0.00128254	0.0474997	-0.0194976	0.048446	0.0116264	-0.0174462	-0.0446915	0.0643405	-0.00814598	-0.00985685	-0.0108215
M155T34_2	-0.161997	-0.00340202	0.0434124	0.0085416	0.151561	-0.0109318	0.104376	-0.147369	0.150588	0.283616	-0.0136029	0.0942872	0.0967561	0.0110421	0.171377	-0.0574351	-0.0157094	-0.101491	0.15107	0.0363097	0.0337238	-0.221121	-0.121671	-0.200196	-0.09277	-0.0923642	-0.0966003
M308T356	-0.0304982	0.0513045	-0.047271	-0.0114732	0.0594267	-0.0194041	0.0263574	0.0321619	-0.00542924	0.0382633	0.0202351	0.0712273	0.0566666	-0.00340099	-0.0152184	0.0381296	-0.0067187	0.00023088	-0.0226647	-0.01504	-0.0170172	-0.0262104	-0.0499394	-0.00735686	-0.0391156	-0.042783	-0.0344623
M467T517_1	0.052441	0.0568192	-0.0807467	-0.0863261	0.0678106	-0.0877321	-0.0847821	0.0616701	0.0553351	-0.0831488	0.0971726	0.15331	-0.0170198	0.01688	0.0944051	0.123529	-0.0227417	0.0605463	-0.0851063	0.0477222	-0.0843991	-0.0858034	-0.08645	-0.0814471	-0.000376768	-0.00232507	0.000762991
M218T311	0.042088	0.105638	-0.0696207	-0.0823811	0.0926256	-0.0411426	0.0216538	0.0218284	-0.00355955	0.0500732	-0.052213	0.087554	0.0457251	0.0224878	0.0880132	-0.00465532	-0.0379071	-0.0563269	-0.0468677	-0.0659016	-0.059915	-0.0755086	0.0672699	0.0669717	-0.0367037	-0.043746	-0.0354796
M501T258	-0.0151258	0.0125408	-0.0248193	-0.0248104	0.0682392	0.0168771	-0.0137122	-0.0253278	-0.00163338	-0.00136903	0.00459201	0.0661991	-0.00593084	0.00286896	0.0410098	0.0295955	-0.00255013	-0.0100809	0.0284904	-0.0269835	-0.00962025	-0.0366223	-0.0322973	-0.0300219	-0.0049945	-0.00467593	0.000162443
M527T178	0.0276325	-0.0957139	0.582306	-0.0993978	-0.102178	-0.0326175	0.428641	-0.0946879	-0.0953174	-0.0995756	-0.106051	-0.102293	-0.101455	-0.103148	-0.103667	-0.103302	-0.0786678	-0.0160122	-0.103402	0.144319	0.530087	-0.0931743	-0.106583	0.00684039	-0.0269085	-0.0267544	-0.0289188
M551T352	-0.000934562	0.00501935	0.000119538	-0.0178512	0.00522274	-0.0410969	0.014701	0.0096391	-0.0201918	0.0153625	0.0172047	0.0346201	0.0198209	0.0033143	0.0214641	0.0309032	-0.00703641	0.0185561	-0.0139474	-0.0179301	-0.0356013	-0.00279931	-0.0222429	0.011111	-0.00104753	-0.0178081	-0.00857104
M464T292	-0.0426025	-0.0591638	-0.0628905	-0.107476	0.0334379	-0.0287004	0.022469	0.0280974	-0.00751981	0.0526703	-0.0109748	-0.0154733	0.0437028	0.0713839	-0.00370614	0.0167544	-0.0383199	-0.00195078	0.0226807	0.00789579	-0.0258227	-0.0358055	0.00293054	0.0157558	0.0413688	0.039567	0.0416919
M492T198	0.0428765	-0.064663	0.0941535	0.0309188	-0.0598634	0.0341678	-0.0643124	-0.0599406	-0.0668045	-0.0444004	-0.0578404	-0.0591899	-0.0254746	0.00432794	-0.0222987	-0.00756739	-0.0490976	0.0234517	-0.0736946	0.0563239	0.132469	0.162373	-0.039585	0.0383801	0.0185748	0.0290633	0.027652
M273T294	-0.0668374	-0.0652282	-0.0988949	-0.142389	0.0362394	-0.0280822	0.100796	0.0392337	0.053419	0.113967	-0.0282424	0.00829704	0.0754686	0.1444	-0.060783	0.00912375	-0.0372118	-0.0366784	0.0401118	0.044328	-0.0447975	-0.0800424	-0.0464654	-0.0325849	0.0390535	0.0391873	0.0246117
M864T236	0.0309649	-0.00918049	0.0608268	0.132024	-0.0405388	-0.0128087	0.11772	-0.0549673	-0.0103853	0.0177835	-0.0671577	-0.0583603	-0.0300385	-0.0179092	-0.0722802	-0.0739285	0.0830346	0.0824431	-0.0623917	0.013667	0.0653253	0.0156487	-0.0495166	-0.00562814	-0.0201596	-0.0150288	-0.0191583
M355T462	0.0128639	-0.0278376	0.013145	-0.0402131	0.0321508	-0.0303628	0.0805407	0.00231995	0.0326459	0.0604035	0.0135209	-0.0214147	-0.00255082	0.0335421	-0.0183876	0.0146466	-0.0119826	-0.0406949	0.0214172	-0.00225725	-0.0258114	-0.0328362	-0.0110118	-0.0199685	-0.00588177	-0.0133995	-0.0125861
M483T185	-0.0267539	0.0198005	0.0536713	0.0324923	0.0989784	0.0407453	-0.0207196	-0.00934516	-0.0499665	-0.0201939	-0.0636503	-0.0631032	-0.0337544	-0.0632504	0.0681183	-0.0284116	0.0242319	0.0126962	0.122977	0.0250715	0.00851866	0.0301512	-0.0328486	-0.00292021	-0.0438002	-0.0399936	-0.0387404
M120T299_1	-0.0893133	-0.0217115	-0.169362	-0.0710573	-0.0215185	-0.0761029	0.0851621	0.0337558	0.0586955	0.174991	0.0249086	0.0765447	0.147615	-0.0216259	-0.104679	0.015506	-0.0608943	0.0811564	0.11578	0.043167	-0.0680231	-0.0810604	-0.13621	-0.0211551	0.0276943	0.0254892	0.0322469
M342T411	0.0369813	-0.0424576	0.411863	0.00261097	-8.82446e-05	0.179263	-0.0686973	-0.0869573	0.00387759	-0.00572933	-0.0911747	-0.117726	-0.0608065	0.00914591	-0.111909	-0.106101	-0.0243617	0.0873373	-0.0247981	-0.0223162	0.18841	-0.0367586	-0.0857395	0.0951202	-0.0419249	-0.0416854	-0.0453778
M386T280	-0.0696713	-0.0587656	-0.0708267	-0.0751977	-0.0087508	-0.0487632	0.0549162	-0.0472097	0.069798	0.0177403	0.0346184	-0.0100332	0.051643	0.0719544	0.00178567	0.0129788	0.0112042	0.0299822	0.0237835	-0.00699686	-0.0598734	-0.0337013	-0.025149	0.00371484	0.0475724	0.0407333	0.0425136
M372T355	-0.00622381	0.0407197	-0.0270465	-0.000681759	0.0432504	-0.0219295	0.0329934	-0.00290485	-0.0300712	0.0382536	0.0226693	0.0751381	0.0322974	-0.0048871	-0.0111775	0.0268694	-0.0310879	0.0148265	-0.0281668	-0.0227355	-0.0400427	-0.0106616	-0.0449011	0.00986803	-0.0198252	-0.0230965	-0.0114463
M414T353	-0.0149612	0.0143106	0.0210374	-0.0159909	0.0205734	0.031336	-0.0366476	-0.00678689	-0.00274445	0.026949	0.00929555	0.0137858	0.0300087	0.0518008	0.00845896	-0.0249456	-0.0196394	-0.00835655	0.00296019	-0.0250198	-0.0303429	-0.020707	-0.0122454	0.0429992	-0.0179046	-0.0199269	-0.0172965
M1000T475_1	-0.0431437	0.00088971	-0.0451853	-0.0176394	0.0747781	0.00386684	0.0923202	0.0622761	0.022575	0.014494	0.0543358	0.0163021	0.00143553	-0.0169428	0.00996164	0.00744596	-0.00607909	-0.0117105	0.0130769	-0.0190663	-0.0355984	-0.0216706	-0.0418579	0.00173891	-0.0430396	-0.0370759	-0.0364872
M315T192	-0.0564059	0.0547033	-0.0302376	-0.0190218	0.060643	0.0510177	0.0700689	0.00815699	-0.0359531	-0.0204715	-0.0546689	-0.0340093	-0.0093878	-0.0549268	-0.041553	-0.052364	0.0395461	-0.0155892	0.0463154	-0.0222558	-0.00626786	-0.0426509	0.20052	-0.0150245	-0.00768057	-0.00567369	-0.00682931
M601T74	0.0488344	0.00848666	0.0663739	-0.0283269	-0.0227578	0.00642348	-0.0258625	0.00680572	-0.0304822	-0.0459946	-0.0258179	-0.0171672	-0.0301749	0.00536308	-0.0109575	0.00956858	0.0128283	0.0601048	0.0540972	0.0193005	0.0224172	0.0402881	-0.0635004	-0.0164678	-0.0123889	-0.0119833	-0.0190102
M294T170	-0.00620844	0.0223779	-0.032271	-0.0139897	-0.0170147	0.0166755	0.0338766	0.0438171	-0.0744799	0.0397606	0.0451259	0.0240354	-0.0109085	0.00994593	0.0396028	0.0270329	-0.0583015	-0.0543412	-0.00108203	0.0210473	0.034375	-0.0606917	-0.00960957	-0.019746	0.0157893	-0.00810815	-0.00671002
M220T533	0.0409327	0.00638519	0.133063	0.0131696	-0.00869766	0.067198	-0.00295887	-0.0245255	0.00320546	-0.0429984	-0.0258873	-0.0246033	-0.0332424	-0.0223944	-0.0358571	-0.0143611	0.00244734	0.0482681	-0.0038026	0.0422974	0.0582197	-0.0532582	-0.0242443	0.00138712	-0.0293732	-0.0416573	-0.0287118
M521T149	-0.0140278	-0.050688	-0.0300969	-0.0534111	-0.0300942	-0.00258254	0.00299312	0.061142	0.0241639	0.0551958	-0.00262991	0.0808649	-0.0300424	-0.00377616	0.0056031	0.184424	-0.0284357	0.0068736	-0.0458654	-0.0258816	-0.0278734	-0.0694618	-0.0222843	0.0854206	-0.0246514	-0.0209328	-0.0239461
M472T397	0.117133	-0.00350661	0.0675482	-0.0390993	0.17777	0.065194	0.102645	-0.0329705	-0.0536519	-0.105402	-0.0536848	0.0215832	-0.0793092	-0.063095	-0.0369403	-0.0380178	-0.040173	0.0859514	-0.0188451	0.0146515	0.0269909	-0.0466923	-0.0339633	-0.0162327	0.00328589	-0.0114458	-0.00972371
M716T486_2	-0.032502	0.0273291	0.00342297	-0.00434464	-0.00154555	-0.0182455	0.0542899	-0.0468255	-0.0115539	0.0052479	-0.00466791	-0.0157985	-0.00554002	-0.00883561	-0.0166014	-0.0383412	-0.0275756	-0.00782688	0.0810763	0.0116335	-0.00573932	0.0347414	0.0550497	0.0347339	-0.0249215	-0.0269949	-0.00966472
M626T352	0.00145115	0.00218851	-0.0184574	0.00631428	-0.0302017	-0.0108658	0.00748995	0.0151726	-0.0282903	0.019078	0.0782356	0.0292399	0.0334833	-0.0112827	0.0316673	0.0377248	-0.0184809	0.0132796	-0.0347266	-0.0173305	-0.0215367	0.0164115	-0.0343164	0.00614763	-0.0252217	-0.0250824	-0.0220911
M288T147	0.045124	-0.0936011	0.0940448	-0.131657	-0.0592063	0.00134793	-0.0269836	0.0252956	-0.0320557	0.0322227	-0.0393443	0.0157126	-0.0635291	0.218234	0.0935645	0.282629	-0.0474116	-0.000163819	-0.0612031	-0.0409905	0.0237111	-0.117767	-0.0299537	0.0388693	-0.0249882	-0.0529957	-0.0489048
M757T352	0.0253151	0.00769102	-0.0225716	-0.0158977	0.0452361	-0.00132035	0.000458727	-0.00189846	-0.0278102	0.0138678	0.0434385	0.0115022	0.0626656	0.000405689	0.0180167	0.00679085	-0.043895	0.015356	-0.0181007	-0.0186607	-0.0382682	0.00869248	-0.0383964	0.0128334	-0.0169059	-0.0120889	-0.016456
M184T283	-0.0416233	-0.0673256	-0.0991741	-0.139391	0.0201812	-0.0828095	0.0470687	0.0404983	-0.0299692	0.0337959	-0.00881529	0.0393759	0.0256905	0.0892564	0.102767	0.0796608	-0.0373717	-0.0456942	-0.0133469	-0.109261	-0.0921128	-0.0563886	0.196805	-0.0199742	0.0538984	0.054281	0.0599785
M219T114	-0.0448877	-0.0412216	-0.0589414	-0.113101	0.0193905	0.132866	-0.046241	-0.0568894	-0.0642878	0.098934	-0.0179295	0.000454911	-0.0133085	0.025101	0.0595096	0.179839	-0.0610549	-0.05629	0.0843564	-0.0266521	-0.0158872	-0.0840583	-0.0397412	-0.0147911	0.0251267	0.0256921	0.104013
M505T449	0.613292	0.0392525	0.289965	0.29863	-0.0967162	0.390142	-0.137786	-0.101881	-0.103462	-0.142326	-0.094439	-0.133528	-0.113932	-0.139115	-0.0815721	-0.109996	-0.0173227	0.0282785	-0.13119	-0.113356	0.142122	-0.063475	-0.15076	-0.0708279	-0.00163454	0.00116884	0.00046906
M67T167	0.0216933	-0.0322371	0.0032954	0.0419702	-0.0220052	0.042956	0.0462133	0.00550254	-0.0289395	0.00868179	-0.0422285	-0.0518127	-0.0225971	-0.0177571	-0.0547127	-0.023091	-0.0197035	0.110963	-0.0205791	0.0982477	-0.0166684	0.00917894	-0.0663458	0.0370536	-0.000571632	-0.000495704	-0.00601078
M352T350	-0.0698245	0.133528	-0.0971451	-0.0634392	0.137605	-0.0513225	-0.0182349	0.0130283	-0.027127	0.0368048	0.0846922	0.18642	0.124738	-0.00171901	0.0170153	0.0445968	0.00478249	-0.0292779	0.00720466	-0.0739005	-0.07268	-0.0143023	-0.127668	-0.0352422	-0.0345093	-0.0341456	-0.0398775
M398T374	-0.0132496	0.111848	0.0387677	0.0237825	0.029448	-0.0171327	0.151885	-0.0359851	-0.0948366	-0.0772007	-0.0841986	-0.0535876	-0.0860695	0.0715661	-0.066247	-0.0911598	-0.0279937	0.188482	-0.00344781	-0.00987391	-0.000477184	-0.0507809	-0.0993732	0.105038	0.0530646	-0.01827	0.0560024
M277T385	0.0268925	-0.0448263	-0.0363818	-0.0630988	-0.0228793	0.0202635	-0.0371847	0.0490748	-0.0198622	-0.0121033	0.0618485	0.0122568	-0.0337544	0.0242152	0.14168	0.0961968	-0.0574719	-0.0329747	0.0114594	-0.0464822	-0.0407719	-0.0503021	0.0368077	-0.011515	0.0091989	0.00894133	0.0107733
M237T359	0.0109223	-0.0697274	-0.0921154	-0.048103	0.0596625	-0.00157119	-0.0873162	0.0903777	0.187384	-0.0183268	0.107227	0.0273123	0.274242	0.0371532	-0.032044	-0.087195	-0.0134691	-0.0413471	-0.0680255	-0.0705546	-0.0204442	-0.0269472	-0.0751481	-0.0422671	0.000798037	-0.00140411	0.000926394
M752T442	-0.0802973	-0.0201711	-0.0826904	-0.083596	0.0283923	-0.0458095	0.114642	0.0813171	0.0397515	-0.0328711	0.103677	0.0826092	0.00286596	0.0472797	0.0327278	0.0506156	-0.0276319	-0.00715678	0.0615165	0.00700566	-0.0964266	-0.0337799	-0.0939069	-0.0357681	-0.00595023	-0.00385744	-0.00248767
M731T147_1	0.475317	-0.180957	0.273413	-0.00184772	-0.385231	0.175396	-0.339259	-0.321076	-0.190489	-0.180733	-0.266635	-0.380945	-0.0348626	-0.305341	-0.300866	-0.263307	-0.129389	0.114938	-0.390811	0.0127714	0.315189	0.185538	-0.216391	0.0608224	0.763926	0.748032	0.762798
M98T398	-0.106361	0.0723532	-0.089633	0.07778	-0.0830822	-0.00909331	0.0949558	-0.0516339	-0.0753691	0.0231034	-0.0974508	-0.045416	-0.00700523	-0.0269705	-0.107284	-0.0619265	0.12307	0.0329171	0.114211	0.0471727	0.204482	-0.0135742	-0.0439335	0.11052	-0.027653	-0.0273174	-0.026862
M471T437_3	0.0474367	0.0915044	0.091375	-0.063657	-0.0283515	0.0212691	0.00648164	-0.0736808	-0.0312428	-0.0352392	-0.0161372	-0.0241575	-0.054359	-0.034672	-0.0380494	-0.0416344	0.0112024	0.0472495	0.176821	0.0876072	0.0481843	-0.0521614	-0.0927315	0.0627465	-0.0429514	-0.0322305	-0.0306228
M135T221	0.0037868	-0.0216677	-0.00806533	-0.0439981	-0.0670972	-0.000380005	-0.0144506	-0.0188838	-0.0800115	0.00888864	-0.0133409	-0.0100931	0.00904411	-0.0256752	0.00931293	-0.0233313	-0.0188129	0.058376	-0.0179199	0.0144714	0.0306394	0.0103201	0.0671165	0.0292909	0.0422283	0.0422254	0.0380273
M717T481	-0.0297942	0.0118721	0.00785422	-0.0422196	0.00904133	0.00371543	0.0911737	-0.0373443	-0.00197993	-0.0103199	0.102695	0.0465892	-0.00526641	0.0433129	-0.0291424	0.0282776	-0.0288442	-0.0369461	-0.0337236	0.0364183	-0.0120492	-0.0358545	-0.0915401	0.0558877	-0.0126321	-0.0176417	-0.0115391
M269T399	-0.0405245	-0.0344429	-0.0419146	-0.0165966	0.17605	-0.0352698	-0.0146188	0.0841981	-0.0109936	0.00745921	-0.0451533	0.0483857	-0.0146828	0.0208657	0.148123	0.0195777	-0.0346036	-0.0428114	-0.014512	-0.0473321	-0.0203794	-0.047601	0.0445013	-0.0439434	-0.0168539	-0.0103113	-0.0166167
M313T385_2	0.000177885	-0.0513985	-0.00686343	0.0341626	0.039069	-0.026552	-0.00293624	-0.0168045	-0.0129887	-0.0209525	0.0277329	0.0817476	0.0681032	0.000805404	-0.0139091	0.0339177	-0.0174356	-0.0189273	0.0373586	-0.020622	0.0158735	-0.0402201	-0.0157666	-0.00799305	-0.0205948	-0.0228085	-0.0221754
M379T258	-0.0495352	-0.00840936	-0.0334742	-0.0240204	0.0128897	-0.0148981	0.00529063	0.0168202	-0.018391	0.0208643	0.0228347	0.0486484	0.0649287	0.0344783	0.0277324	0.0045517	-0.0405286	-0.0482379	0.0351879	0.0183014	-0.0493248	0.0227198	-0.0105786	-0.00814393	-0.0132861	-0.00864408	-0.00777565
M305T348_2	0.00855319	-0.0508434	-0.0811639	-0.104373	-0.016946	0.00429307	0.0345796	0.0276669	0.0494856	-0.0353939	0.0843936	0.0784337	0.00626323	0.0824994	0.0414243	0.0724537	-0.0187224	0.0583172	0.0437653	-0.00930138	-0.0704544	-0.0598843	0.0104768	-0.0313044	-0.0388962	-0.0489127	-0.0364092
M328T486_1	-0.000684164	-0.0626144	-0.0504423	-0.0434139	-0.0326293	-0.0197485	0.141086	0.061517	0.0130742	-0.0296656	0.0682243	-0.0178077	-0.0300675	0.0273812	0.0634753	0.0141605	-0.0497367	-0.0139475	0.00714509	0.0569851	-0.0522208	-0.0343958	-0.0188031	0.00775523	-0.00369784	0.00164061	-0.00256943
M846T505	0.152133	0.0495682	0.0772283	0.0648729	-0.0461744	0.138379	-0.0524139	-0.0422421	-0.0528204	-0.0596435	-0.00930717	-0.0345722	-0.0391955	-0.0596017	-0.00818789	-0.0386403	0.0292762	0.0159321	-0.0502725	-0.0444874	0.0842737	-0.0126165	-0.053166	-0.0104415	-0.00073491	0.00135031	0.00150446
M799T351	-0.0150483	0.0819291	-0.024817	0.00209115	0.0361821	-0.0131084	-0.0163632	0.00454448	-0.0242124	0.0135555	0.0535541	0.0493479	0.0413375	-0.00746542	0.00403616	-0.00312619	-0.0159246	-0.00178202	-0.01173	-0.0167701	-0.043154	0.00345121	-0.0332574	0.0186238	-0.02713	-0.0270686	-0.0276952
M719T145	-0.127538	0.00165092	-0.0445256	-0.103397	0.0513755	-0.0910162	-0.0815611	0.044615	-0.076556	-0.0247254	0.0937208	-0.0328927	-0.0417589	-0.00535967	0.00673781	0.132234	-0.0692146	-0.0980235	-0.0875683	-0.0311086	-0.0744062	-0.019785	-0.0542957	-0.0780083	0.283547	0.261745	0.266116
M559T450_2	-0.0290026	0.0117653	-0.0450238	-0.0915621	0.0783182	0.0790763	0.039139	0.0936992	0.0130331	0.0423956	0.0203363	0.0863736	-0.00339772	0.010112	-0.0166841	0.0534633	-0.0329599	-0.0218921	0.015765	0.00765644	-0.0282873	-0.0859804	-0.0586876	-0.0266227	-0.0341211	-0.0438397	-0.0330722
M328T60	0.0148608	0.013061	-0.0163723	0.0722375	-0.0910734	-0.0232669	0.0327153	0.0625777	0.0251343	-0.00153989	-0.0107725	0.0184477	0.115771	0.0422147	0.0844784	0.11235	-0.0377189	-0.0790544	-0.0599268	-0.0829761	0.0675697	-0.113595	0.0268165	0.0578001	-0.0712795	-0.0777598	-0.0806996
M495T31	-0.00586977	-0.0602608	-0.0810877	0.126287	-0.0376498	0.0481613	-0.0892408	-0.0900747	-0.0134788	-0.0602304	-0.0331473	-0.129468	-0.0952588	-0.193373	-0.0143524	-0.076333	-0.0303315	0.00303585	-0.00171793	0.0327482	0.074367	0.242973	-0.0674259	-0.0780582	0.214268	0.205632	0.209888
M410T391	0.0755411	0.0343796	0.00196411	-0.0537889	0.0195847	-0.00784722	-0.0256286	0.029728	-0.0269395	-0.0427444	-0.011078	-0.0100039	-0.0272417	-0.0492338	-0.0139615	-0.00271106	0.0299312	0.0308056	-0.00283576	-0.0191512	0.112043	-0.0561662	-7.71301e-05	0.0215411	0.00389439	-0.0055745	-0.00442969
M302T460	-0.00783278	0.00706944	-0.0132927	-0.0740558	0.0445759	0.0279058	-0.0187881	-0.0222308	0.0740494	0.0449141	-0.0144584	-0.0491164	-0.0405592	0.056896	0.0176137	0.00554795	-0.0341501	-0.0377092	-0.0259308	0.0186244	0.00100655	-0.0245003	-0.0507617	-0.0324682	0.0698553	0.0530066	0.0247893
M339T442	0.0745037	-0.0465079	0.00674134	0.0428365	-0.0176629	0.0464735	0.0249038	0.0762133	-0.0745512	-0.0297462	-0.015873	-0.0432237	-0.0474431	-0.0627078	0.0208138	-0.013219	-0.00315615	0.0601779	-0.0342274	-0.0143159	0.000751089	-0.0176289	-0.0537709	0.0310332	0.0317508	0.0319515	0.0258837
M143T330	1.06611	0.538346	0.0790613	-0.150482	-0.186964	0.0087676	-0.167798	-0.11012	-0.181771	-0.192713	-0.155814	-0.0618619	-0.180478	-0.176163	0.00498522	-0.0445288	-0.139594	0.25028	0.0283974	-0.154754	-0.0871544	0.0451561	-0.189364	0.140826	0.0084825	0.00336215	0.00578319
M325T220	0.00649109	-0.00340406	-0.0204144	-0.0183708	-0.0145945	0.0074738	-0.00489069	0.00387547	-0.0146144	0.0334824	-0.00435615	0.00406223	-0.0197733	-0.00445488	0.00110704	0.0308924	-0.0146809	-0.00302079	0.00316914	-0.000834858	-0.0258813	-0.00822354	0.000553945	-0.0028419	0.0407173	0.00958588	0.0189458
M587T523_1	0.0684676	0.0207405	0.0148493	-0.00931106	-0.0190502	-0.0124306	0.109223	-0.0280668	-0.0104171	-0.0357228	0.00580985	-0.044123	-0.0312823	-0.0316951	-0.0120987	-0.00269147	0.0256978	0.0854149	-0.050247	0.00913714	0.0246204	0.00753445	-0.0434	0.0430744	-0.0259949	-0.0259072	-0.0321309
M392T219	0.117462	0.00121408	0.0066752	-0.063243	0.00335724	0.126383	-0.0310438	0.000113845	-0.0612789	-0.0372499	-3.4472e-05	-0.0319553	-0.0246209	-0.0399251	-0.0176829	-0.00735016	0.0136721	-0.0290219	0.0791522	-0.0490546	0.0512076	-0.0304852	-0.0602255	0.0412327	0.00948237	0.0159584	0.0172604
M570T445	0.0812848	0.0467297	0.193839	-0.0315982	-0.004395	0.0538316	-0.0737192	-0.0236918	-0.0339659	-0.0190063	-0.00140151	-0.0833601	-0.0249931	-0.0972951	-0.038847	-0.0322138	-0.00265841	0.147182	-0.0736606	-0.0550312	0.150827	0.0308003	-0.126428	0.0362386	-0.00784085	-0.00760695	-0.00301873
M964T411_2	0.105081	0.0302661	-0.0229358	0.0818614	-0.0266656	-0.000350886	-0.0334631	-0.0323943	-0.0170219	-0.068377	-0.0323872	-0.0468653	0.0276655	-0.0579063	-0.0458631	-0.0453623	-0.0247319	0.0506142	-0.039836	0.0295989	-0.0057023	0.0792358	-0.00348339	0.0359648	0.00574419	0.0278305	0.0294838
M679T473	0.0597957	-0.0385321	-0.0282631	-0.0431502	-0.0216676	0.0116866	0.0183988	-0.0104044	0.00262734	-0.022283	0.00341406	0.0216221	-0.021173	0.0377071	0.0872931	0.0455549	-0.0244119	0.0553945	-0.0165408	0.0118539	-0.0290713	-0.0397316	-0.0290742	-0.0146495	-0.00409841	-0.00393605	-0.00836089
M275T352	0.0398799	0.0190771	-0.127517	-0.162542	0.0324017	-0.122324	0.00624278	0.0885601	-0.148203	0.17171	0.202282	0.179767	0.121914	-0.0192584	0.0976275	0.124667	-0.165083	0.0566532	0.0225196	-0.094682	-0.165509	-0.00558586	-0.200008	0.0732449	0.00652511	-0.020388	-0.0119713
M527T437	-0.023458	-0.0211788	0.00514763	-0.0458118	0.131591	0.00983263	-0.0323676	-0.0226125	-0.0359606	-0.0528696	-0.0233256	0.0257079	-0.0716858	-0.0417095	-0.0139741	-0.020641	-0.0280966	0.0312676	0.138632	0.0142467	-0.0139986	-0.0309347	0.176022	0.0115244	-0.0207204	-0.0249975	-0.0196295
M179T33	-0.261739	-0.0441332	0.0489943	-0.0178381	0.256347	0.0159742	0.144744	-0.166725	0.266533	0.453454	0.00296651	0.120418	0.123748	0.0952787	0.223984	-0.132101	-0.0630238	-0.171592	0.267067	0.124233	0.0825216	-0.421532	-0.210482	-0.291548	-0.157591	-0.145697	-0.142262
M870T504	0.00581891	0.0539184	0.00710867	0.00201736	-0.027558	0.121151	-0.0153188	-0.0314278	-0.0141153	-0.0581942	-0.0600645	-0.0234643	-0.00640989	-0.0386653	-0.039074	-0.0318123	0.0604805	0.0439302	-0.0247663	0.01775	0.0692255	0.0392747	-0.0428256	0.0800076	-0.0256598	-0.0314267	-0.0298996
M517T192	0.0259757	-0.0563256	0.100761	-0.0907011	-0.025961	0.0251673	-0.0109212	0.0249653	-0.0430792	-0.045865	-0.0159522	0.00758689	-0.0238054	0.0155243	-0.0202101	-0.0371515	0.00496469	0.0330044	-0.0216504	0.0636814	0.0874219	-0.0227391	-0.0504692	0.0316344	0.0117736	0.0155324	0.0168378
M698T530	0.0156767	0.0283428	0.0641019	-0.0240445	-0.00258713	0.028583	0.00240395	-0.000402223	-0.00905761	-0.017802	0.0287572	-0.036662	-0.016262	-0.0234736	-0.0286068	-0.0100726	0.0111961	0.0596247	0.00181922	0.0146761	-0.012014	-0.00904589	-0.0443532	0.0135553	-0.0108751	-0.0107795	-0.0126988
M421T31	0.419504	-0.134149	0.0149832	0.049004	-0.15158	-0.130937	0.0395295	0.0275043	-0.169624	-0.146825	0.0851113	-0.125374	-0.158321	-0.101572	-0.0865882	-0.15855	-0.112688	0.112004	0.0650056	0.0233245	0.0802272	0.121991	-0.1533	0.0722893	0.205035	0.10384	0.210154
M181T451	0.0998979	0.0384133	0.0947255	-0.00153402	-0.055939	0.0478627	0.00386385	-0.0155438	-0.0466719	-0.0370636	-0.029201	-0.0298492	-0.0501076	-0.0965585	-0.0320265	-0.0464435	0.0356299	0.0188724	-0.0339956	-0.0583224	0.259011	0.0220216	-0.0781576	-0.035928	0.00398876	0.0177546	0.00530138
M96T269	-0.0456978	0.027081	0.0727609	0.11876	0.0250866	0.185065	-0.0623134	-0.0695487	-0.0579543	-0.0504466	-0.0539959	-0.0942176	-0.0587143	-0.111781	-0.0816453	-0.0658506	-0.0381499	0.0690514	-0.0577313	0.0915048	-0.00037006	0.176024	-0.0644526	0.156136	-0.0197091	0.00449763	0.00661039
M301T359	0.0438033	-0.0523389	0.0683562	-0.0783156	-0.0648302	0.139846	-0.045598	-0.0537407	-0.0810808	-0.103815	-0.0490674	-0.0477754	-0.0202078	-0.0641709	-0.0359892	-0.0244647	0.0761115	0.0191064	0.0329621	0.209602	0.0424816	-0.0778164	-0.0796718	0.105262	0.0526611	0.033244	0.0554457
M535T496	-0.0467775	-0.008225	-0.0356113	-0.0555049	0.0179524	0.00318134	0.113655	0.026414	0.0116337	0.00891488	0.0349744	0.0599762	-0.0192961	0.0413616	0.00754981	0.0100174	-0.00225165	-0.0155768	0.0560646	-0.00464122	-0.0514272	-0.036051	-0.0341614	-0.0299879	-0.01735	-0.0185854	-0.0162476
M347T153	0.0388325	-0.0252299	0.0393523	-0.0415872	-0.0228722	0.0428354	0.062579	-0.0305305	-0.0343022	-0.0132858	-0.0383422	-0.0383503	-0.0407226	0.0214174	0.00324209	-0.0217571	-0.0333085	0.0143343	-0.00426617	0.0710948	0.0610877	-0.0299611	0.0412637	0.0301852	-0.0163846	-0.0167926	-0.0185316
M789T484_2	-0.0467171	0.0737117	-0.0368036	-0.0554917	-0.0702166	0.0194026	-0.00708914	-0.0135495	0.0870879	0.0632434	-0.0255312	0.0255526	0.0886225	0.136918	-0.0715804	-0.0430406	0.012287	0.0149558	-0.0330631	0.0385275	-0.0521257	-0.0179901	-0.0590968	0.0361654	-0.0243059	-0.0192745	-0.0205982
M823T36	-0.00607421	-0.014479	0.00874937	-0.0182144	-0.0169665	0.00261241	0.0288112	-0.0261746	-0.0381663	-0.0135022	-0.00296041	0.00372469	-0.0381755	-0.0201113	-0.0182837	0.00609999	-0.0230092	0.000920355	-0.0156316	0.0200435	0.136382	-0.0133213	0.0361649	0.00480122	0.007209	0.00729935	0.00225225
M719T434_1	-0.0335567	-0.00849781	-0.0203423	-0.0198809	-0.0614556	-0.0362596	-0.0328136	0.00549266	0.0220902	0.056299	0.0800308	0.0312217	0.038275	0.120931	0.0162128	0.0117849	-0.0440223	0.0126039	0.0730236	0.00230467	-0.0275563	-0.0329261	0.0352645	-0.0220899	-0.0567357	-0.0549104	-0.0544871
M352T62	0.035647	-0.0631829	0.046868	0.0013505	-0.0519813	0.00361389	0.0938884	0.24652	-0.0610282	0.215654	0.0372201	-0.0485523	-0.109804	-0.00775053	0.0568575	0.038258	-0.0908655	-0.0483652	0.00292532	-0.0993828	-0.120938	-0.113504	-0.00111606	0.0401009	0.0580739	-0.0274556	-0.033052
M355T344	0.0150579	-0.0162018	0.134045	-0.0790817	0.051736	-0.000377959	0.0327598	0.0259303	-0.0776674	-0.0524868	0.0468353	-0.0271402	-0.0751433	-0.0437049	-0.0465118	0.0450755	0.0253018	0.0245835	0.0513655	0.0376533	0.0740669	-0.0272311	-0.121361	0.0386448	-0.0128689	-0.0126896	-0.0105895
M328T249_2	-0.0654471	0.0123611	-0.0365107	-0.006419	0.0251495	0.102938	0.236532	0.045166	-0.0431498	-0.070287	-0.0603547	-0.0674419	-0.0655535	-0.0577043	-0.0480488	-0.0327731	0.0343718	-0.0079477	0.217023	0.0110283	-0.0405861	-0.0415867	0.0373534	-0.0246751	-0.0194433	-0.0174381	-0.0165569
M879T150	-0.0437829	0.0206788	-0.0955467	-0.0179661	-0.0188826	7.83724e-05	-0.0599852	0.174512	-0.0160294	0.0478402	0.0489934	0.154287	0.0767014	-0.0331221	0.0522101	0.110928	0.02712	-0.0812222	0.0398074	0.00688813	-0.0468218	-0.0907048	-0.0241834	-0.0634775	-0.0619853	-0.0622092	-0.0441258
M338T172	-0.0256473	-0.0449242	-0.0480869	-0.0278776	-0.0146508	-0.00626997	0.0313569	0.0291975	0.0658346	0.0167497	-0.00205599	0.00642923	-0.0130292	0.0466121	0.0638054	0.05013	-0.0180966	-0.00175836	0.0178225	-0.0340186	-0.030494	-0.0288923	0.00135129	0.0136972	-0.0127434	-0.0176054	-0.0168359
M190T254	-0.0222774	-0.0466889	-0.0443163	-0.0752388	-0.0158032	0.0334008	-0.0344346	0.0611082	0.0735991	0.0380964	0.0748328	0.0288911	0.036809	-0.0277488	-0.0096724	0.0227029	0.0215835	0.0143151	0.0145216	-0.0651951	-0.0119271	-0.0261997	-0.0739472	0.0161885	0.00574283	0.00593934	0.00571844
M425T352	0.0203762	0.0198569	-0.0671418	-0.0682721	-0.00699827	-0.0561042	-0.0145946	0.0139467	-0.0408776	0.0869304	0.05063	0.038665	0.0438387	0.0190047	0.0555222	0.052619	-0.0342763	0.0355481	-0.025008	-0.0693693	-0.0889842	-0.00384714	-0.0332456	-0.00675625	0.02505	0.0256074	0.02788
M586T522_1	0.0703783	0.0106662	0.0483465	-0.022576	-0.0253567	-0.016436	0.11139	-0.0521305	-0.00774192	-0.0499857	0.00263377	-0.0635166	-0.0312292	-0.0516309	-0.0272797	0.00910971	0.0347163	0.143064	-0.0543264	-0.00115785	0.049766	0.00694774	-0.0640336	0.0286741	-0.0143115	-0.0187094	-0.0152699
M453T257	-0.0326352	0.00903408	-0.0325619	-0.0189914	0.00777044	-0.0114447	0.000931954	0.0123081	0.00786861	-0.00840716	0.00932321	0.041518	-0.000102204	0.0083307	0.0730599	0.0171932	-0.000801103	-0.0279815	0.00376749	0.00123789	0.0118481	-0.0314976	-0.0102132	-0.00568061	-0.00945387	-0.00568207	-0.00873925
M612T155	0.0275998	-0.00277691	-0.0125994	-0.0545396	-0.0312662	-0.0281444	0.123019	0.0311325	0.020125	-1.59127e-05	0.0603601	-0.0342652	0.0491288	-0.0305803	0.0349181	0.0534892	-0.0301794	0.0342531	-0.006544	-0.0200958	-0.0351069	-0.0303811	-0.00221736	-0.0102852	-0.0367934	-0.0345397	-0.0336948
M129T245	0.0197061	-0.0394557	0.0148098	-0.0598037	-0.0294311	-0.00804199	-0.0286983	-0.0233894	-0.0232268	-0.0408801	0.00862174	-0.00959524	-0.00757491	0.0136148	-0.0618824	0.0110008	-0.0263892	0.0639934	-0.0089157	0.0185948	0.0698148	-0.0242505	0.016651	0.0239329	0.0431298	0.0436457	0.0440194
M438T350	-0.0108665	0.00890526	-0.0461631	-0.0580466	0.0225514	0.0435278	-0.010406	0.00242092	0.00344595	-0.00807921	0.0278703	0.0489244	0.0497653	0.0128154	0.0440689	-0.00723798	-0.0211787	-0.0148259	-0.00576508	-0.0247551	-0.0173036	-0.0283922	-0.0694983	0.0114439	0.0167597	0.0170409	0.0129781
M217T218	-0.138008	-0.124432	-0.144165	-0.143576	-0.095487	-0.117652	-0.0300868	0.473774	-0.109477	0.515203	-0.124794	0.53027	-0.124473	-0.104375	0.631991	0.436502	-0.115577	-0.123026	-0.12693	-0.12586	-0.107907	-0.12843	-0.143087	-0.100095	-0.119901	-0.12	-0.120401
M555T471	0.0874763	-0.0704928	-0.0118912	-0.0551198	0.0110959	0.0328882	0.0437707	0.0164356	0.0189238	-0.0337633	0.0412178	-0.029332	-0.00774719	-0.00593498	0.0790217	0.00849285	-0.0551874	0.0350325	-0.0220122	-0.0253662	0.0135233	-0.0416111	-0.0312797	-0.0462606	0.017445	0.0112803	0.0193943
M390T169	-0.0116358	-0.0330494	-0.0306752	-0.0708695	0.0118886	-0.0181823	0.201216	0.0262401	-0.00461213	-0.0147849	0.012922	0.0379108	-0.00276334	0.0551525	-0.00928679	0.0451588	-0.00451526	-0.00876158	0.0325284	-0.063077	-0.0302155	-0.0664552	0.0286905	0.00444615	-0.0279769	-0.0277959	-0.0314975
M838T352	-0.00640979	0.0116958	-0.0155459	0.010007	0.0286514	-0.026837	-0.00347254	0.003702	-0.0161028	0.01399	0.0217002	0.0145314	0.0160139	0.0318649	0.0146539	0.0194447	-0.00159668	0.0119956	-0.0184537	-0.022074	-0.0288305	0.0153451	-0.0224705	0.0032939	-0.0210514	-0.0131372	-0.0209079
M194T244	-0.12297	-0.0410157	-0.0869816	-0.0188679	0.0368024	-0.0628984	0.209807	0.0273352	0.00327328	0.0270685	0.182523	0.11947	0.147052	-0.0293797	-0.00503259	-0.0226154	-0.0315867	-0.0918517	0.0770603	-0.0468475	-0.0796568	-0.01604	-0.124538	-0.015087	-0.0132582	-0.0103309	-0.0114339
M240T369	-0.0118531	0.0150821	-0.0193625	-0.0296154	0.000383893	0.0106582	0.00703256	0.0336766	0.0208717	0.0132579	-0.00652411	-0.0162269	0.0111736	0.0303894	0.0118237	0.0172443	0.00053426	-0.00405529	0.00915177	0.00450817	0.00200296	-0.01624	-0.0266237	-0.00301914	-0.0195753	-0.0196121	-0.0150836
M311T40	-0.0361744	0.215245	-0.0884089	-0.00996934	-0.040068	-0.00379984	0.0131298	0.0523539	-0.0730361	0.0831289	-0.0054939	0.164145	0.215978	0.101158	0.0114096	-0.0579694	-0.182343	-0.0861951	0.104005	-0.0139891	-0.159658	-0.0296216	0.00588276	0.00666066	-0.0681332	-0.0535172	-0.0647203
M300T215	-0.00500771	-0.0227547	-0.0194067	-0.0232778	-0.0269458	0.0408751	-0.0253416	0.0239453	-0.0206593	0.0411869	0.0424657	0.0523436	-0.0171085	-0.0100999	0.0370611	0.0121476	-0.0132416	-0.00407326	0.028737	0.00266411	-0.00179709	-0.021761	-0.0134264	0.00354627	-0.0213131	-0.0178914	-0.0208667
M185T381_2	0.14152	-0.0379665	0.104466	-0.10417	-0.0788112	0.00295191	-0.024235	-0.0653888	-0.0528695	-0.0253015	-0.00531303	0.0290789	-0.0947766	-0.0144963	-0.0181924	0.0157427	0.0327103	0.0538722	0.0456217	-0.0683082	0.0370462	-0.0711356	0.0988175	-0.0198535	0.035953	0.0401586	0.0428795
M1010T435_2	-0.00621619	-0.023787	-0.0400181	-0.0400611	-0.0145308	-0.0149163	-0.0159186	0.034863	0.0120996	-0.00111988	0.0727422	0.0551076	0.0200182	0.0690735	0.0180105	0.0257435	-0.0516599	-0.0294212	0.0592858	0.00744983	-0.0423861	-0.0241948	0.0203353	0.0507472	-0.0467548	-0.0474639	-0.0470275
M330T337	0.00799582	0.0118362	-0.0178759	0.00553371	-0.0184241	0.0202574	-0.0269435	-0.0464789	-0.00622035	-0.0315941	-0.0276633	-0.0356434	-0.0441771	-0.0530011	0.0157833	0.0485592	0.0148585	0.0296289	0.043599	-0.039653	0.117691	0.0195238	-0.0183132	0.00955157	-0.00594169	0.0129992	0.0141122
M400T441	0.00422779	-0.000718401	0.285282	0.0150603	-0.0377171	0.0032049	0.0101349	0.00296516	-0.0693864	-0.0893543	-0.0569356	-0.0348489	-0.0394073	-0.0570459	0.0213057	-0.0658352	-0.0090668	0.0536091	0.138872	0.00810868	0.0377425	-0.0339146	-0.0952141	-0.00639975	0.0128553	0.000298815	0.00217688
M636T175	0.0219877	-0.00584062	-0.0540684	-0.0765459	-0.0431413	0.0144052	-0.0657424	0.0355096	-0.0377709	0.0993488	0.0324721	0.189671	0.113565	-0.0242819	0.00820505	0.0335231	-0.0455352	-0.0211131	0.0369993	-0.0007115	-0.0616919	-0.0351835	0.0960546	-0.0551702	-0.0531599	-0.0508887	-0.0508954
M425T174	0.00880523	-0.00686201	0.00333806	-0.0357243	-0.00497975	0.00781791	0.00068496	0.00915855	-0.00603828	-0.00775367	0.0339347	0.017961	-0.024475	0.00349883	0.093531	0.0253068	-0.0221814	-0.0208523	-0.0165436	-0.0199028	0.0120464	-0.0148171	-0.00107627	0.0114195	-0.0151236	-0.0158046	-0.0153684
M337T60_2	0.180776	0.589499	-0.189457	0.0200115	0.321792	-0.306487	-0.0760338	-0.0792033	-0.259667	-0.089353	-0.295881	-0.286028	0.0047813	-0.128389	-0.0624595	-0.305907	0.369705	0.168332	0.029874	-0.126752	-0.10721	0.226705	0.449378	-0.219423	0.116548	0.115696	-0.0608468
M497T416	-0.0750403	-0.0521992	-0.0327906	-0.073684	0.0695743	0.0609569	-0.080149	0.0665494	-0.0106747	0.0880201	0.049145	-0.0129811	0.0478085	0.0383614	0.0207697	0.0136305	-0.0421404	-0.0208107	0.0391779	-0.0321927	-0.0341544	-0.00691619	-0.0543314	-2.05813e-05	0.0214077	0.0220746	-0.00939091
M347T358_1	-0.0276728	-0.0245222	-0.0339124	-0.0294886	0.0155291	-0.0190458	-0.0271642	0.00991306	0.0605597	0.069711	0.0535047	0.0578988	0.0196524	0.0177938	-0.00877329	0.0237235	-0.0195176	-0.0403642	0.0716181	0.029657	0.00751616	-0.0409241	-0.0341849	-0.0257176	-0.034027	-0.0379247	-0.033838
M1006T193	0.0114568	-0.037689	0.091034	0.206814	-0.00485385	0.0446439	-0.0374745	-0.0108978	-0.0542244	-0.0602959	-0.0336706	-0.0556687	-0.0230782	-0.0142053	-0.0148345	-0.0562835	-0.0490697	0.0461125	-0.0488264	0.029631	0.0563229	0.107417	-0.038445	0.0474214	-0.0366762	-0.032636	-0.0320237
M380T356	-0.0143521	-0.00643016	-0.0506031	-0.0485613	0.00758834	-0.0263392	0.00269333	0.0358819	-0.0250437	0.00767278	0.0306259	0.0350402	0.0021888	0.0135074	0.0897168	0.050075	-0.0209284	-0.00848917	0.0507993	-0.0478204	-0.0409207	-0.0256551	0.0247185	-0.00810572	-0.00838284	-0.0082433	-0.010633
M486T236_1	0.0105804	-0.00864063	-0.00359517	-0.00855486	-0.00674459	-0.0120856	0.109609	-0.0352598	-0.00616559	0.00329676	-0.0209913	-0.0282076	-0.0156607	-0.00142708	-0.0404367	-0.0278605	0.0498882	0.0216927	-0.0239586	0.0212061	0.0200496	0.010876	-0.0273093	0.0192312	-0.00114797	0.00204624	-0.00043074
M235T352	0.0819408	0.0822927	-0.150998	-0.140365	0.0371595	-0.161607	0.0296122	0.0943288	-0.18977	0.168525	0.186086	0.153863	0.148266	0.0198799	0.104777	0.164747	-0.1635	0.0714001	-0.0228535	-0.11509	-0.217362	0.0106122	-0.219606	0.0373043	-0.00633088	-0.00491959	0.00160771
M216T457_2	0.01149	0.00296107	0.0151903	-0.0264431	-0.0229176	-0.0460106	0.00285608	0.0020502	-0.00361478	0.00348864	-0.0125326	-0.0439875	-0.00707881	-0.0274387	-0.015905	-0.0105992	0.000438234	0.0910883	0.0242898	0.0822029	0.0356388	-0.0363109	-0.00517822	-0.00154615	-0.00317592	-0.00670155	-0.00225389
M701T446_1	0.0130758	-0.0204333	-0.034592	-0.0294637	0.0301163	-0.0214067	0.0604007	0.000696167	-0.030065	-0.0251473	-0.0039522	0.00352501	-0.0176667	0.00258329	-0.0549444	-0.0150273	0.0316301	0.0725594	0.0881969	0.0401616	0.0266256	-0.0352196	-0.0656741	0.0228587	-0.0130399	-0.0134065	-0.0123906
M224T42_2	-0.017607	0.0618072	-0.0259769	-0.0236476	-0.0486919	-0.0905958	-0.0762554	-0.0150393	0.0319725	0.227295	-0.0360247	0.360459	-0.034635	-0.0265659	0.0999152	0.000560173	-0.0393393	-0.0619521	-0.0307511	0.00951619	-0.032503	-0.0313377	-0.0435437	-0.0694147	-0.0373382	-0.0257279	-0.0245784
M457T397	0.107144	0.0632495	0.0989854	0.0534998	-0.0194066	0.048567	-0.068087	-0.0781679	-0.027017	-0.0606178	-0.0591268	-0.0963674	-0.0884831	-0.0459873	0.0332345	-0.0248198	0.0379598	0.155322	-0.0795819	-0.0405718	0.133924	0.000569811	-0.0694988	0.069204	-0.017635	-0.0142232	-0.0120677
M109T34_2	-0.175271	-0.127992	0.0538755	-0.0650327	0.13852	-0.0273892	0.174617	-0.0664955	0.15824	0.497463	-0.0158432	0.170234	0.0251565	0.0670196	0.273991	-0.0925786	-0.119293	-0.212737	0.257686	0.0984219	0.0972016	-0.345324	-0.121277	-0.207337	-0.143125	-0.142253	-0.150477
M182T84	0.194768	-0.0758863	-0.348036	-0.24389	0.194696	1.30155	0.0844642	0.225679	0.61397	-0.179018	-0.18381	-0.082627	-0.210424	0.275736	0.486438	-0.161328	-0.263568	-0.217626	-0.313663	-0.335284	-0.108111	-0.314694	0.194245	-0.335204	-0.0649663	-0.0645806	-0.0688261
M243T299	-0.136938	0.0803086	-0.207489	-0.382968	0.648126	-0.0707134	-0.0873881	-0.30964	0.0510907	-0.415702	-0.177349	-0.360182	-0.132507	0.0587477	-0.110512	-0.312468	-0.0342763	0.56194	-0.26474	0.255893	0.0311986	0.545613	-0.111539	0.550669	0.10271	0.114628	0.113486
M223T326	0.0461162	0.031588	0.00184969	0.00578464	0.0120832	0.0307877	0.00120163	-0.0346719	-0.0345908	-0.0468822	-0.0334946	-0.0627293	-0.0154811	-0.0681152	0.0445284	-0.0538828	0.0235814	0.0331627	0.0161922	0.0272537	0.029717	0.021232	0.0188428	0.0320062	-0.00907689	-0.00872892	-0.00827387
M372T454	0.0264298	0.0444464	0.0990026	0.0143354	-0.0340764	0.0311067	-0.0306945	-0.0240221	-0.0298577	-0.100983	-0.0328876	-0.0488571	-0.0805484	-0.0396314	-0.0259445	-0.0280198	0.112016	0.0393234	0.0345059	-0.00655783	0.289907	-0.0806705	-0.0912358	-0.0395211	-0.00455013	0.00974946	-0.00276409
M265T296_2	-0.0306465	0.00542297	-0.0725795	-0.0492107	0.0631647	-0.0058674	0.0244586	0.033177	0.0655579	0.0275493	0.0213891	0.0888174	0.0780174	0.0742256	-0.0512098	0.036042	0.0410888	-0.0393678	0.0518096	-0.0300642	-0.0321256	-0.0531484	-0.0906585	-0.0458653	-0.0375985	-0.0374714	-0.0349066
M625T447_2	-0.0214774	-0.0274618	0.0514044	-0.0413131	-0.017665	0.0143142	-0.0211891	-0.0303695	-0.0148233	0.0151068	-0.00848223	-0.0236683	-0.00783485	-0.0309236	-0.0127227	-0.0208486	0.00179781	0.0214555	-0.011453	0.00276766	0.0666418	-0.00518367	-0.0507979	0.030152	0.027079	0.0588864	0.0566084
M399T411	0.00275403	0.0171167	0.0995973	0.0050876	-0.0360627	-0.00868965	0.0482532	-0.0336691	-0.0581862	-0.0570181	-0.050907	-0.0128204	-0.0305981	-0.0384181	-0.0404821	-0.0153835	0.0175827	0.0576431	0.229804	0.0476776	0.0548707	-0.0341177	-0.10122	0.0106153	-0.0279697	-0.02252	-0.02294
M333T528	0.00385753	-0.0111852	0.0345242	-0.0066182	-0.0313641	0.0773336	-0.0309214	-0.0201863	0.047068	-0.0334465	-0.0127751	-0.028649	-0.0256018	-0.0410192	-0.025769	0.00916078	0.000526402	0.0414471	-0.0143484	0.0216975	0.0723936	-0.00137875	-0.0230756	0.01955	-0.00832164	-0.00804211	-0.00485643
M435T299_1	0.0292046	-0.0197619	0.0744444	0.0411193	-0.00542108	0.00826339	-0.0163644	-0.0150957	-0.0171751	-0.0243959	-0.0141816	-0.0208426	-0.027578	-0.0232967	-0.00775698	-0.00422816	-0.0125817	0.0140871	-0.0144346	-0.0211015	0.0540621	0.0246377	-0.0274904	0.00294107	0.00952777	0.0032566	0.0101621
M1023T384	-0.0242077	0.00230667	0.0148483	-0.059103	0.0959231	0.0703433	0.139365	0.00971151	-0.0279584	-0.0840585	-0.0510733	0.0264837	-0.0814301	-0.0734241	-0.0341461	0.0228821	-0.0497053	0.0688584	0.0711596	0.0596519	0.0461244	-0.0581132	-0.0841548	0.0381511	-0.0162935	-0.0158541	-0.0062875
M246T287	-0.0869802	0.0722418	-0.0610576	-0.0508205	-0.0414511	-0.0173771	-0.0744256	-0.067742	-0.027537	-0.101705	-0.0927906	-0.0842405	-0.0816863	-0.050749	-0.0474634	-0.101902	-0.0121925	0.11126	-0.0668135	0.00673685	-0.00491525	0.0164898	-0.103014	0.315709	0.217078	0.217596	0.217751
M702T322	-0.000599571	-0.00923751	-0.0420162	0.00964928	-0.00914936	0.0343991	0.00803597	0.00486036	0.00302188	-0.00494441	0.000370023	-0.0160129	0.00738387	-0.0310028	-0.0163471	-0.0306829	-0.0061809	0.0289835	0.0162013	0.0346083	0.0493517	0.00992273	-0.0460269	0.030367	-0.00750563	-0.00740892	-0.0100399
M138T441	-0.0793304	-0.0324299	-0.0210118	-0.0666841	0.0744622	-0.02673	-0.0205124	-0.038956	0.0810958	0.057888	0.00543566	0.0260187	0.0601446	0.0583021	0.0269733	-0.0410862	-0.0203489	0.0249472	-0.0324045	-0.0685231	-0.00960541	-0.0459465	0.0712503	0.0219551	-0.000658308	-0.00335123	-0.000894321
M363T252	0.00362937	0.0197404	-0.012942	-0.0187091	-0.0302927	-0.0244081	0.0134183	-0.0161811	0.0229387	0.00941169	-0.0363226	0.0414523	0.0835756	0.0732285	0.0294359	0.0330392	0.00355835	0.0223444	-0.00793353	0.00350224	-0.0130638	-0.0133011	-0.0574869	-0.0411801	-0.0287494	-0.0285582	-0.0301463
M479T294	-0.0115099	-0.0124081	0.00695185	0.0710354	-0.0260335	0.000552431	-0.0114546	-0.0533652	-0.0208886	-0.142212	-0.00514953	-0.187664	-0.00458107	0.0494172	0.00305872	-0.0957125	0.0967434	0.118743	-0.0257562	0.049525	0.04772	0.0975441	0.0193607	0.0755335	-0.0160499	-0.015547	-0.00785316
M409T299	0.0848621	0.0561401	0.116728	0.0303223	-0.0673807	0.0901644	-0.0818415	-0.0765658	-0.055819	-0.0769854	-0.0190129	0.00217003	-0.0430494	-0.0922492	0.0685602	-0.0465175	-0.00384779	0.0536088	-0.0590676	-0.0286546	0.120767	0.0203801	-0.0258134	0.0283245	0.000479566	0.0022529	0.00204406
M140T269_2	0.299711	0.328455	0.509617	0.672467	0.168434	0.806611	-0.473495	-0.361494	-0.425888	-0.250051	-0.298827	-0.35221	-0.359578	-0.560934	-0.465902	-0.482932	-0.223407	0.252857	-0.214156	0.342831	-0.218809	0.657217	-0.333589	1.09116	-0.0357172	-0.0341385	-0.0382344
M185T325	0.00731667	0.0130712	-0.00695743	0.0104267	0.00821624	0.0180008	0.0185116	-0.00841005	-0.0234724	-0.0148884	-0.0169887	-0.0177021	0.012743	-0.0183552	0.00259936	-0.0205903	0.0344259	0.00591256	0.00531184	0.00804626	0.0324032	0.0166466	-0.00335119	0.00901143	-0.0235692	-0.0242456	-0.0241129
M335T245	0.0284329	-0.0374006	0.0447463	-0.0026905	-0.0425643	0.0280764	0.0303846	0.015069	-0.0432191	0.0038386	0.0207508	-0.00362942	-0.0149454	0.000119674	0.0461146	0.0367218	-0.0249164	-0.00435384	-0.0479865	-0.0181113	-0.000852917	-0.0303196	-0.00691548	0.0344538	-0.00533183	-0.00123753	-0.00423376
M673T150	-0.010139	-0.0325213	-0.0477689	-0.0619916	-0.0351406	-0.0412532	-0.0102387	0.0205263	-0.0106882	0.194446	0.0357854	0.062855	-0.0225704	0.0395477	0.0146695	0.12559	-0.0362914	-0.0335112	0.0747335	-0.0160253	-0.0367417	-0.0636466	0.00252747	0.00804515	-0.0398766	-0.0403748	-0.0399457
M270T385_2	-0.0428113	-0.0658481	-0.0276602	0.029552	-0.0431459	0.0298887	0.0766464	-0.0606848	-0.0219649	-0.0270742	0.0615782	0.0950015	0.0561159	0.119633	-0.0026387	0.0185602	0.0496882	-0.0507948	-0.0323221	-0.0585789	-0.0437193	0.00181661	-0.0185013	-0.00416474	-0.00682202	-0.0164797	-0.0152699
M297T74	0.207997	0.242689	0.334379	-0.0133957	0.00669041	-0.162578	-0.0737056	-0.0736384	-0.194225	-0.00169515	-0.21782	-0.213447	-0.0276215	-0.0939636	-0.0153399	-0.184645	0.139934	0.051189	-0.125097	-0.00182874	0.118706	0.00480664	0.273644	-0.105653	0.017052	0.0900319	0.017535
M594T216	0.0369988	0.00183251	-0.000410339	-0.0398613	-0.0483059	-0.0276369	0.00040115	-0.0151884	-0.02765	-0.00207643	0.00858706	0.00365013	0.0529319	0.0339955	0.0539432	0.0101073	-0.0563583	-0.0169606	0.00771436	-0.000974388	-0.00926281	-0.101494	0.0397608	0.0305489	0.0201009	0.0203015	0.0253049
M383T195	0.046817	0.0322895	-0.0277697	-0.0236984	-0.0324977	-0.049239	0.0107783	-0.00439723	-0.0160624	0.01718	-0.0109204	0.0114759	-0.0156774	0.0342481	0.0375172	0.0756203	-0.0102889	0.0174361	-0.0368295	-0.0179035	-0.0324312	-0.0803015	0.0220304	0.0411895	-0.000694546	0.0054601	0.00666879
M211T377	-0.120999	0.0805432	-0.102939	-0.0868601	0.153249	-0.0438744	0.220623	0.202581	0.136273	0.144607	-0.114578	0.162954	-0.119644	-0.134468	0.111603	0.0494597	-0.046633	-0.0597235	-0.10072	-0.0782955	-0.124395	-0.0838396	0.00485483	-0.100041	0.00636879	0.0209042	0.0229904
M130T83	-0.00136769	0.0145856	0.0291194	-0.0251986	-0.0379505	0.00463943	0.00996968	0.710935	-0.04598	-0.0470112	-0.0581218	-0.0738258	-0.0519526	-0.064612	-0.0379663	-0.0213862	-0.00342636	0.0106538	-0.0620303	-0.00715863	0.0154131	-0.0268721	-0.0546987	0.0152944	-0.0688357	-0.0545151	-0.067701
M211T447	-0.0209208	-0.0163937	0.00884592	-0.0303971	0.108069	0.0126437	-0.0184696	-0.0223622	-0.0172498	-0.0494391	0.00361996	-0.0409694	0.00669775	-0.0064911	-0.00227784	-0.00205107	-0.0257533	0.0238283	-0.0163982	0.0120217	0.0348062	-0.0141162	0.0737639	0.0193734	-0.00298427	-0.00909433	-0.0083014
M625T181_2	0.208992	-0.0438319	0.0377587	-0.0524744	-0.205118	-0.0880004	0.0122318	0.0691217	-0.19175	0.0293619	0.0192198	0.0685621	-0.0124619	0.126192	0.0858674	0.165157	-0.0410953	-0.035785	-0.0465209	-0.0878869	-0.0819296	-0.133452	-0.00736878	0.219835	-0.00325657	-0.00266928	-0.00869873
M360T168	0.0795512	0.032882	0.0728428	-0.0610924	-0.0412564	0.0202393	-0.0254516	-0.00584119	-0.0202464	-0.0386214	-0.0118629	-0.0462163	0.0143138	-0.0460754	-0.0785914	-0.0547791	0.0291005	0.0716001	-0.045797	0.0384986	0.0904741	0.0108858	-0.0989356	0.0324331	0.0268393	0.0270733	0.0280337
M703T257_2	-0.0258527	0.0186845	-0.0739699	-0.0403896	0.0886032	0.0161344	-0.0300521	-0.0289521	-0.0237497	0.0164202	0.00127123	0.0770036	0.135253	0.0640511	0.0212768	0.0125388	-0.00466024	-0.0128919	0.0146307	-0.0308256	-0.00151547	-0.0332222	-0.0559873	-0.00511725	-0.0322342	-0.0322307	-0.0342168
M487T356	-0.0135793	0.0365425	-0.0182687	-0.0163592	0.0255325	-0.000348781	0.00260117	0.0203047	-0.0180257	0.0161944	0.0162383	0.0384624	0.0246368	-0.00534843	0.0044122	-0.00231068	-0.00678592	0.0045491	-0.0227675	-0.0164917	-0.00200861	-0.0112144	-0.0327876	0.00101705	-0.00464569	-0.0101405	-0.00940825
M233T33_1	0.0598419	-0.0461771	0.0574156	-0.00923861	-0.0460106	-0.0183771	-0.00177081	-0.0114384	-0.0335088	0.0163383	-0.100398	-0.125922	-0.0466055	0.0100225	0.00488255	-0.0285019	-0.0203488	0.0827594	0.0118409	0.10878	0.0706036	-0.0175823	-0.0374674	0.0475421	0.026553	0.0229614	0.0238055
[truncated: 15,448 more rows]

## Sheet: Negative dataset
Liver metabolomic datssets in negative mode
[truncated: 11,759 more rows]
